# Supplementary material for: Identification of a modulator of the actin cytoskeleton, mitochondria, nutrient metabolism and lifespan in yeast
Source: Nat Commun. 2022 May 16;13:2706. doi: 10.1038/s41467-022-30045-9 (PMC9110415; doi:10.1038/s41467-022-30045-9)
Supplement: Supplementary file 3 — Supplementary Table 1 [file 41467_2022_30045_MOESM3_ESM.xlsx]

## Sheet: RNAseq
Supplementary Table 1							Supplementary Table 1
Downregulated (significant)							Upregulated (significant)
ID	log2FoldChange	p value	padj	WT	ykl075c∆		ID	log2FoldChange	p value	padj	WT	ykl075c∆
ARO9	-1.13297	0.0198432	0.999799	5654.08	2578.13		INH1	1.18446	0.0179733	0.999799	2551.95	5800.02
ILV3	-0.988521	0.0204087	0.999799	147702	74440.7		TMA10	0.968831	0.0224754	0.999799	12642.7	24744.9
MAE1	-0.964816	0.021622	0.999799	90300.5	46264.8		YCR062W	0.989148	0.0225154	0.999799	7276.36	14443.7
ILV5	-0.956956	0.0218128	0.999799	163099	84019.3		CHA4	0.989411	0.0232281	0.999799	5562.38	11043.4
CPA2	-0.926243	0.0241417	0.999799	36644.2	19283.2		CYC7	1.02983	0.0240151	0.999799	2825.09	5768.24
ISU2	-0.934658	0.0249007	0.999799	16864.7	8823.04		FIG1	1.90719	0.0247669	0.999799	133.645	501.274
PHO81	-0.917421	0.0256705	0.999799	18273.3	9674.89		URC2	0.961184	0.0249333	0.999799	5179.98	10084.9
ADH5	-0.913715	0.0269565	0.999799	12147.1	6447.88		GPH1	0.909605	0.0253182	0.999799	15482.4	29084.1
ARN1	-0.901899	0.0270087	0.999799	15220	8145.45		STP4	0.886079	0.0259477	0.999799	33541.1	61988.8
PHO8	-0.869847	0.0271153	0.999799	49257.6	26954		GIP2	1.01399	0.0264972	0.999799	2183.2	4408.96
BAP2	-0.859375	0.0273205	0.999799	104377	57531.7		YAT1	0.986516	0.0265715	0.999799	2727.54	5404.33
snR8	-1.17235	0.0280793	0.999799	1781.29	790.352		PLB3	0.880779	0.0268043	0.999799	18671.3	34380.8
PDR15	-0.852804	0.0292684	0.999799	22392	12398.6		RTN2	0.928456	0.0274851	0.999799	4417.13	8406.85
YKL075C	-11.3367	0.0302063	0.999799	7956.3	3.0753		RTC3	0.867829	0.0277494	0.999799	17013	31047.2
LEU4	-0.80361	0.0315355	0.999799	63202.6	36209.6		CYT1	0.882088	0.028316	0.999799	8026.53	14793.2
SIT1	-0.777667	0.0347247	0.999799	26958.3	15725		FMP48	0.878572	0.0284458	0.999799	8333.82	15322.2
SCR1	-0.730694	0.0415303	0.999799	12528.5	7549.86		YRO2	0.838006	0.0288816	0.999799	43920.6	78511.4
RDT1	-0.879633	0.0416046	0.999799	2549.99	1385.94		PHM7	1.0651	0.028992	0.999799	1206.71	2524.82
DRE2	-0.697805	0.0428953	0.999799	25325.3	15613.3		FRE7	0.857294	0.0299862	0.999799	8087.02	14650.7
	-0.73038	0.0447952	0.999799	7224.66	4354.63		CYC1	0.903234	0.0302506	0.999799	3561.6	6661.1
YGL117W	-0.783871	0.0451104	0.999799	3849.38	2235.74		YGL081W	1.13566	0.0310327	0.999799	751.146	1650.41
PDR5	-0.656679	0.0456311	0.999799	448547	284530		UGA1	0.809162	0.0323058	0.999799	13942.1	24429.2
PHO86	-0.662221	0.046564	0.999799	36305.7	22941.7		OM14	0.802837	0.0339299	0.999799	8921.08	15563.1
HIS4	-0.646604	0.0475708	0.999799	91156	58228.8		YCL042W	0.847204	0.0342965	0.999799	3702.08	6660.08
ENB1	-0.649001	0.0476931	0.999799	56569.1	36075.3		IMD2	0.779023	0.0344146	0.999799	17501.7	30032.4
snR37	-0.789127	0.0477409	0.999799	3059.21	1770.35		SDH1	0.788717	0.0351642	0.999799	8926.93	15421.6
ILV2	-0.641585	0.0481829	0.999799	103080	66074.9		SPI1	0.757191	0.035707	0.999799	28854.7	48770.2
ARG7	-0.650009	0.0493472	0.999799	22474.9	14322.7		TPO2	0.747993	0.0362035	0.999799	42972.4	72170.1
ARG4	-0.64163	0.0499007	0.999799	28613.8	18341.1		tD(GUC)N	1.36322	0.0378933	0.999799	263.389	677.591
YBL029C-A	-0.685685	0.0503939	0.999799	7185.64	4467.39		YNL190W	0.732574	0.0379108	0.999799	33723.5	56035
RPS9A	-0.627858	0.0514321	0.999799	35796.5	23165.2		PAN1	0.725856	0.0384879	0.999799	37466.6	61965.2
RPL41A	-0.611553	0.0522804	0.999799	215664	141150		SSA4	0.730737	0.038695	0.999799	21015.5	34874.9
snR30	-0.646498	0.053577	0.999799	9942.44	6351.52		USV1	0.757146	0.0388048	0.999799	7443.18	12580
TAT1	-0.607411	0.0538619	0.999799	58926.9	38678.1		POR1	0.715918	0.0389418	0.999799	99452.7	163354
RSB1	-0.640075	0.0542237	0.999799	10470.2	6718.51		YNL194C	0.792623	0.0405688	0.999799	3138.23	5436.11
snR34	-1.00198	0.0548076	0.999799	903.326	451.044		YNR014W	0.717063	0.0416052	0.999799	11110.1	18263.2
GGC1	-0.61635	0.0553759	0.999799	17334.9	11307.9		RPL15A	0.682808	0.0423243	0.999799	450650	723410
ATX1	-0.636496	0.0555925	0.999799	9276.17	5967.11		SED1	0.679293	0.0427816	0.999799	311446	498735
VTC2	-0.592121	0.0568644	0.999799	43931.3	29142.6		TSL1	0.679496	0.0429695	0.999799	116051	185865
DAN1	-1.0082	0.0576905	0.999799	816.506	405.94		COX26	1.05778	0.044932	0.999799	514.096	1070.2
HOM2	-0.580399	0.0579491	0.999799	102150	68315.7		ASG7	0.770986	0.0451126	0.999799	2531.46	4319.77
RPL9B	-0.578552	0.0584659	0.999799	83318.7	55793.1		SRO9	0.700294	0.0460278	0.999799	6329.14	10283.8
FUI1	-0.58678	0.0614096	0.999799	14513.7	9663.62		MSC1	0.658683	0.0475102	0.999799	18194.3	28722.3
YNL217W	-0.569496	0.0623341	0.999799	25990.6	17513.8		CRC1	1.3076	0.0479827	0.999799	219.491	543.303
ARG3	-0.898693	0.063084	0.999799	982.343	526.901		GAD1	0.647804	0.0481878	0.999799	28268.5	44290.5
FSF1	-0.552696	0.0643644	0.999799	45707.7	31161		PNS1	0.652197	0.0491028	0.999799	13998.6	21999.7
FET4	-0.553729	0.0647239	0.999799	34902	23777.2		FMP45	0.775035	0.0502069	0.999799	1693.49	2897.96
CIT2	-0.557092	0.0658536	0.999799	19700.5	13389.9		EGO4	0.644321	0.0508643	0.999799	11572.5	18087.9
snR13	-0.761161	0.0663299	0.999799	1554.97	917.465		CWP2	0.616591	0.0513516	0.999799	267696	410444
HIS1	-0.538945	0.0664639	0.999799	81031.1	55771.6		PIL1	0.612425	0.0522023	0.999799	119860	183246
FTR1	-0.540503	0.0667663	0.999799	50851.6	34962.1		FMP16	0.757444	0.0522661	0.999799	1722.76	2912.31
snR35	-0.75647	0.0715325	0.999799	1355.97	802.653		SNT1	0.620651	0.0528324	0.999799	20355.1	31297.3
SAM2	-0.518378	0.0724467	0.999799	38626.5	26967.3		DCS2	0.652836	0.0532434	0.999799	5779.92	9087.51
CPA1	-0.526171	0.0724557	0.999799	21417.4	14872.2		BAT2	0.606446	0.0535389	0.999799	62383.2	94978.6
RCL1	-0.542447	0.0747369	0.999799	8525.02	5853.32		LSP1	0.599978	0.054358	0.999799	91247.7	138303
snR10	-0.661996	0.0752113	0.999799	2043.7	1291.63		HER1	0.621654	0.0546968	0.999799	10780.4	16587.1
ASN1	-0.498395	0.075717	0.999799	150598	106607		COG3	0.626091	0.0550395	0.999799	8607.94	13285.3
YIR042C	-0.636289	0.0759975	0.999799	2390.01	1537.65		YDR222W	0.633737	0.0557319	0.999799	6233.54	9671.82
ODC2	-0.530722	0.0760842	0.999799	9990.24	6915.33		TIR3	0.65288	0.056665	0.999799	3900.11	6132.15
IDH1	-0.502403	0.0763306	0.999799	42139.3	29747.4		ICY1	0.625966	0.0577662	0.999799	5668.71	8748.2
YBR056W-A	-0.508148	0.07867	0.999799	15551.7	10934.7		QCR7	0.597666	0.0577801	0.999799	13916.7	21059.7
ATR1	-0.531618	0.0788919	0.999799	7437.32	5144.98		XBP1	0.638475	0.0577961	0.999799	4427.86	6892.77
MET22	-0.503528	0.0798102	0.999799	15860.9	11187.9		AGA2	0.610866	0.0581365	0.999799	7854.84	11995.7
AAC3	-0.553921	0.0807767	0.999799	4459.08	3037.37		YML122C	1.14456	0.0593795	0.999799	253.634	560.73
YMC2	-0.514352	0.0811616	0.999799	9189.35	6433.53		ALD3	0.68585	0.0594005	0.999799	2135.4	3435.11
snR32	-0.804822	0.0814974	0.999799	872.11	499.224		YOR376W	1.58139	0.0595273	0.999799	89.7473	268.576
snR42	-0.733383	0.0818103	0.999799	1152.08	692.968		TFS1	0.58745	0.0602768	0.999799	11906.2	17890
HIS5	-0.486788	0.0830919	0.999799	20829.2	14864		PML39	0.630067	0.0611318	0.999799	3726.47	5767.21
YGR035C	-0.561212	0.0834138	0.999799	3563.55	2415.14		YIL082W-A	0.57975	0.0624453	0.999799	10300.5	15395
COT1	-0.491242	0.0847908	0.999799	12838.7	9133.64		PGM2	0.551222	0.0642543	0.999799	40183.4	58881.7
ECL1	-0.485779	0.0887464	0.999799	9854.65	7037.31		YHR202W	0.612804	0.0652088	0.999799	3488.44	5334.62
BDH2	-0.461226	0.0901993	0.999799	25136.1	18258.1		DED1	0.538924	0.0673138	0.999799	31391.1	45607.7
SFG1	-0.462421	0.0915297	0.999799	17902.6	12993.1		AMA1	1.04626	0.0676593	0.999799	280.948	580.207
YPR145C-A	-0.5243	0.091796	0.999799	3834.75	2666.29		GDB1	0.566227	0.0680147	0.999799	6701.78	9922.97
FCY2	-0.437585	0.0957367	0.999799	62140.3	45882.5		TOS8	0.609187	0.0681245	0.999799	2993.85	4566.82
FET3	-0.433586	0.0965855	0.999799	92665.1	68611		LSC2	0.538789	0.0682687	0.999799	21225.2	30835
snR57	-0.670578	0.0972006	0.999799	1096.48	688.867		YIR018C-A	0.78356	0.0684024	0.999799	762.852	1313.15
snR128	-0.678918	0.0974593	0.999799	1048.68	655.039		SDH2	0.558408	0.0684957	0.999799	7890.94	11620.5
PCL5	-0.44698	0.0981128	0.999799	14879.5	10915.3		GUT2	0.556094	0.0685851	0.999799	8392.35	12339.1
RPL41B	-0.427255	0.0986281	0.999799	122396	91022.7		OM45	0.531843	0.0703392	0.999799	18283.1	26433.2
TPI1	-0.423153	0.099375	0.999799	788863	588329		VPS73	0.572308	0.0718791	0.999799	4038.63	6005.04
YPL080C	-0.803314	0.0998129	0.999799	624.329	357.76		YMR196W	0.535744	0.0719827	0.999799	10282.9	14907
DLD3	-0.428624	0.100384	0.999799	36863.7	27388.6		STF2	0.515104	0.0721259	0.999799	51774.5	73990.7
RPR1	-0.5285	0.100503	0.999799	2629.01	1822.63		UIP4	0.60265	0.0725477	0.999799	2503.17	3801.07
CMK2	-0.419519	0.101598	0.999799	131284	98157.4		DDR2	0.554923	0.0728499	0.999799	5242.41	7701.58
snR17a	-0.610923	0.102278	0.999799	1351.09	884.661		UGP1	0.507138	0.0736388	0.999799	80616.5	114574
HOM3	-0.424131	0.103137	0.999799	28346.5	21126.3		HSP42	0.503129	0.074506	0.999799	100716	142743
PRM4	-0.450734	0.103696	0.999799	7653.89	5600.12		MFA1	0.509702	0.074527	0.999799	28318.2	40318.2
FAL1	-0.481781	0.104334	0.999799	4024	2881.56		REC8	0.989068	0.0748969	0.999799	289.728	575.081
FIT1	-0.551684	0.105097	0.999799	1882.74	1284.45		RPM2	0.537336	0.0750163	0.999799	6489.12	9417.59
YOR302W	-0.590271	0.106042	0.999799	1410.59	936.941		SCW4	0.500692	0.0750541	0.999799	116008	164139
ARO10	-0.461962	0.106997	0.999799	4941.96	3587.85		IGD1	0.518033	0.0754548	0.999799	12177.3	17438
INO2	-0.476707	0.108868	0.999799	3613.31	2596.58		COR1	0.508407	0.0757769	0.999799	20449.7	29089.3
RPL7B	-0.405739	0.10911	0.999799	46690.1	35244		YJR115W	0.55998	0.0764533	0.999799	3587.94	5289.52
snR61	-0.60357	0.113088	0.999799	1135.5	747.298		GIS1	0.518792	0.077465	0.999799	8551.36	12252
FRE6	-0.409009	0.113323	0.999799	15120.5	11387.8		YAP5	0.547016	0.078067	0.999799	4018.14	5870.75
snR190	-1.00392	0.113456	0.999799	306.312	152.74		MTL1	0.51602	0.0783598	0.999799	8383.57	11988.5
GPP1	-0.390377	0.113684	0.999799	302125	230500		HXT6	0.81454	0.0784905	0.999799	511.17	899.013
YOR192C-B	-0.43888	0.115273	0.999799	5159.5	3806.2		YLR297W	0.538019	0.0789596	0.999799	4466.88	6485.81
YOR385W	-0.393177	0.115929	0.999799	33475.8	25490.1		QCR2	0.496064	0.0797023	0.999799	17392.4	24529.6
snR82	-0.517899	0.116027	0.999799	1893.47	1322.38		ACH1	0.506289	0.0797246	0.999799	10046.8	14270.4
YHI9	-0.416122	0.116903	0.999799	8227.49	6165.98		VID24	0.51566	0.0797331	0.999799	7195.39	10286.9
ATG5	-0.410295	0.117039	0.999799	9912.2	7458.63		TMA17	0.505913	0.0800166	0.999799	9773.68	13878.8
REG2	-0.571489	0.117344	0.999799	1261.34	848.783		ECM21	0.500786	0.081035	0.999799	10415.6	14737.9
PDR3	-0.400731	0.117975	0.999799	13705	10381.2		QCR9	0.520091	0.0813559	0.999799	5446.3	7810.24
NSR1	-0.382086	0.118496	0.999799	108139	82977.8		REE1	0.484739	0.0814051	0.999799	27920.2	39069.6
MPC2	-0.38495	0.118581	0.999799	49711.2	38069.1		GSY2	0.478547	0.0818703	0.999799	57227.6	79737.4
ERG4	-0.380467	0.119715	0.999799	81869.1	62890.9		BTN2	0.473043	0.0835742	0.999799	55410.2	76911.2
SRG1	-0.413206	0.119996	0.999799	7335.87	5508.89		YPL247C	0.480469	0.0839866	0.999799	18673.3	26052.9
ISU1	-0.38231	0.123561	0.999799	21320.8	16357.5		COX4	0.504206	0.0840695	0.999799	6443.27	9138.77
NRG2	-0.396443	0.123838	0.999799	9729.78	7392		MAL31	0.522813	0.0842039	0.999799	4141.06	5949.68
IDH2	-0.373649	0.123923	0.999799	57812.9	44621.6		YHR219W	1.02786	0.0853142	0.999799	212.662	433.617
snR5	-0.588655	0.126937	0.999799	969.661	644.788		BNR1	0.506613	0.0855583	0.999799	5298.99	7528.34
FAF1	-0.387433	0.127379	0.999799	10518	8040.89		HOP1	0.635581	0.0863209	0.999799	1107.21	1720.12
MET16	-0.440192	0.128399	0.999799	3100.19	2284.95		DBP1	0.563959	0.0863386	0.999799	2062.24	3048.65
INM1	-0.380527	0.128824	0.999799	12681.7	9741.53		GRE3	0.471023	0.0871715	0.999799	17636.3	24445.6
FRE1	-0.363399	0.128976	0.999799	71408.6	55508.1		COS8	0.484587	0.0871844	0.999799	8710.37	12187.4
HGH1	-0.373299	0.129992	0.999799	16912.5	13056.7		MFA2	0.461126	0.0875923	0.999799	47170	64935
SDT1	-0.394511	0.130559	0.999799	6749.58	5134.73		RPL15B	0.480679	0.0876549	0.999799	9579.55	13367.3
OAZ1	-0.433035	0.130662	0.999799	3183.1	2357.73		HSP82	0.457255	0.0877352	0.999799	138026	189499
GTO3	-0.494441	0.131059	0.999799	1656.42	1175.79		YJR149W	0.564417	0.0878388	0.999799	1935.42	2862.08
TMT1	-0.405613	0.131344	0.999799	4946.83	3734.44		AIM17	0.460693	0.0879424	0.999799	41902.3	57666
RPS23B	-0.355363	0.132087	0.999799	230760	180379		YPC1	0.489076	0.0891077	0.999799	6167.2	8655.95
YLR126C	-0.394957	0.132388	0.999799	6023.8	4581.17		NAT4	0.637051	0.089862	0.999799	996	1548.93
MET14	-0.375292	0.134866	0.999799	9640.03	7431.98		PHO87	0.469321	0.0900314	0.999799	11451.6	15854.2
JJJ3	-0.480794	0.134867	0.999799	1726.66	1237.3		PRX1	0.472166	0.0900579	0.999799	9993.17	13862.4
HIS7	-0.359255	0.135089	0.999799	25251.2	19685		VRP1	0.458982	0.0901219	0.999799	22560.7	31011.3
TCA17	-0.478957	0.135425	0.999799	1734.46	1244.47		SDH4	0.47489	0.0901448	0.999799	8833.28	12276.6
RRP45	-0.365457	0.136597	0.999799	13158.7	10214.1		SOL4	0.47243	0.0903151	0.999799	9553.21	13254.5
YGR018C	-0.440268	0.139552	0.999799	2315.87	1706.79		HSP26	0.464516	0.0905953	0.999799	13521.6	18657.8
RPS12	-0.341535	0.139954	0.999799	446774	352594		YJL218W	0.55771	0.090718	0.999799	1867.13	2748.29
ATF2	-0.369491	0.140084	0.999799	8526	6599.59		MGA1	0.462814	0.0909339	0.999799	14083.5	19410.3
VIP1	-0.348703	0.140102	0.999799	31477.9	24719.3		MUP3	0.48859	0.0913103	0.999799	5215.1	7317.16
BUD23	-0.353277	0.140693	0.999799	18453.8	14445.7		NCA3	0.510232	0.0918271	0.999799	3288.46	4683.68
ARO4	-0.342004	0.141512	0.999799	72340.3	57072.4		YBR238C	0.471388	0.0919934	0.999799	8155.3	11306.9
GCD10	-0.357238	0.141668	0.999799	12976.3	10130		YLR149C	0.495393	0.0925237	0.999799	4133.25	5826.67
YOL014W	-0.348584	0.14205	0.999799	22774.4	17885.9		QCR10	0.497837	0.092616	0.999799	3918.64	5533.49
AFT1	-0.360695	0.142586	0.999799	10351.2	8061.39		GSM1	0.533663	0.0926765	0.999799	2271	3287.5
YDR261W-B	-0.385961	0.143801	0.999799	4620.04	3535.57		SDS24	0.448474	0.093215	0.999799	26195.5	35746.3
RLP7	-0.343236	0.143838	0.999799	31062.3	24485.5		KIN82	0.480217	0.0936322	0.999799	5385.82	7512.96
PGK1	-0.335026	0.143904	0.999799	1.77224e+06	1.40498e+06		TIP1	0.437354	0.0950269	0.999799	79402	107520
MTM1	-0.354797	0.144154	0.999799	12098.3	9460.65		NCE102	0.436242	0.0953099	0.999799	89457.6	121043
SMF3	-0.346243	0.145966	0.999799	16994.4	13368.3		SCW10	0.436146	0.0960138	0.999799	52921.7	71602.2
RCR1	-0.340388	0.146319	0.999799	27335.9	21590.7		FIG2	0.464423	0.096072	0.999799	6868.6	9477.05
snR18	-0.483476	0.146325	0.999799	1371.57	981.021		PHO3	0.435501	0.0962667	0.999799	52446.6	70927.7
CIA2	-0.363287	0.146485	0.999799	7355.38	5718.01		RGI1	0.440306	0.0962854	0.999799	25069.7	34016.9
EFG1	-0.358539	0.146952	0.999799	8439.18	6582.17		CLN3	0.443398	0.0977966	0.999799	13931.3	18943.8
LSO1	-0.917497	0.147279	0.999799	255.585	135.313		CIK1	0.475168	0.0979806	0.999799	4493.22	6245.93
snR49	-0.40031	0.14757	0.999799	3175.3	2405.91		ALD6	0.42642	0.0985251	0.999799	158926	213580
snR62	-0.621567	0.148348	0.999799	621.403	403.889		PHO92	1.38564	0.0988888	0.999799	72.1881	188.618
QDR3	-0.344422	0.149007	0.999799	13853.3	10911.2		KNS1	0.440288	0.0993646	0.999799	13063.1	17725
ORT1	-0.364676	0.149026	0.999799	6206.22	4820.02		OPI1	0.44007	0.100067	0.999799	11918.8	16169.9
CCC2	-0.356319	0.149821	0.999799	7724.12	6033.74		COX7	0.458327	0.10022	0.999799	5850.16	8037.81
snR4	-0.371404	0.153008	0.999799	4516.63	3491.49		GOR1	0.447323	0.100642	0.999799	8051.9	10978.8
IRC10	-0.381647	0.154204	0.999799	3564.53	2735.99		YNL195C	0.525141	0.100787	0.999799	1872.01	2693.96
HTA1	-0.321711	0.155305	0.999799	74035.7	59237.5		YPR010C-A	0.477124	0.100881	0.999799	3663.06	5098.85
LOC1	-0.332164	0.156337	0.999799	15283.4	12140.3		HCM1	0.466982	0.100957	0.999799	4485.42	6199.81
BCP1	-0.328717	0.157517	0.999799	17386.6	13844		NQM1	0.537972	0.101157	0.999799	1620.33	2352.6
snR86	-0.328919	0.157518	0.999799	17117.4	13627.7		CUR1	0.446993	0.101407	0.999799	7570.97	10320.7
MRX14	-0.348892	0.157686	0.999799	6633.5	5208.53		STF1	0.455286	0.101688	0.999799	5707.74	7825.61
CTR2	-0.342067	0.158341	0.999799	8136.77	6419.18		PBP1	0.422499	0.101828	0.999799	38936.7	52184.8
SUP17	-0.995237	0.158715	0.999799	194.127	97.3845		PRY2	0.425587	0.102064	0.999799	23859.1	32045.7
YNL034W	-0.586853	0.158827	0.999799	638.962	425.417		YJL144W	0.430691	0.10277	0.999799	13731.3	18508.2
DBP2	-0.315028	0.159869	0.999799	86770.1	69748.8		AQY3	0.483604	0.10294	0.999799	2971.42	4154.73
TRM1	-0.31918	0.160102	0.999799	32220.3	25825.3		MED2	0.429956	0.10388	0.999799	12168.6	16393.4
TMA23	-0.344059	0.160401	0.999799	6805.19	5361.27		YJR146W	0.528748	0.105555	0.999799	1561.8	2253.17
SRY1	-0.339565	0.161231	0.999799	7605.11	6010.16		RIP1	0.438868	0.105684	0.999799	6876.4	9321.24
RRG8	-0.382209	0.161675	0.999799	2899.23	2224.47		ISF1	0.473641	0.105953	0.999799	3062.14	4252.12
APT2	-0.352642	0.162118	0.999799	4997.56	3913.83		YHR054C	0.965777	0.106597	0.999799	186.323	363.911
CMS1	-0.332115	0.162638	0.999799	9433.23	7493.48		MSA1	0.429862	0.1067	0.999799	8757.19	11796.9
ERG29	-0.338097	0.163664	0.999799	7095.89	5613.45		KGD1	0.417754	0.106795	0.999799	17048.1	22773.6
UGA3	-0.348856	0.16463	0.999799	5009.27	3933.31		MIG2	0.428753	0.107155	0.999799	8760.12	11791.7
RPL30	-0.306592	0.164957	0.999799	246792	199544		PCL1	0.470878	0.107679	0.999799	2976.29	4125
snR189	-0.645535	0.165336	0.999799	468.247	299.329		BMS1	0.40641	0.108168	0.999799	46103.8	61105.2
snR33	-0.344761	0.166221	0.999799	5242.41	4128.08		GSY1	0.402734	0.109702	0.999799	47970	63416.8
YER138W-A	-0.353766	0.166396	0.999799	4222.03	3303.9		FUS1	0.444486	0.109766	0.999799	4470.78	6083.97
HUG1	-0.474941	0.167306	0.999799	1064.29	765.75		KSP1	0.405118	0.110264	0.999799	26688.1	35340.3
HES1	-0.506164	0.167727	0.999799	869.183	611.985		PRM1	0.46541	0.110335	0.999799	2914.84	4024.54
DOM34	-0.326968	0.167753	0.999799	8714.27	6947.1		PRT1	0.398698	0.110913	0.999799	67510.5	89000.2
CIC1	-0.309779	0.169637	0.999799	22008.6	17755.8		RPL10	0.395243	0.111128	0.999799	722531	950247
ADH3	-0.302064	0.169891	0.999799	87142.7	70680.7		IRC7	0.401658	0.112028	0.999799	25225.8	33324
NOC2	-0.306043	0.169956	0.999799	33285.5	26923.2		COX8	0.421944	0.112054	0.999799	7298.8	9778.43
PAN5	-0.312513	0.170463	0.999799	15857	12768.6		PTR2	0.403319	0.113224	0.999799	16754.5	22158.6
REI1	-0.314329	0.171067	0.999799	13289.4	10687.7		DHH1	0.404133	0.113617	0.999799	14789.8	19571.2
QDR2	-0.306249	0.171592	0.999799	24758.6	20023.3		NDI1	0.404156	0.113632	0.999799	14732.2	19495.4
SER33	-0.307335	0.171759	0.999799	21541.3	17408.2		PNC1	0.391298	0.114285	0.999799	69516.1	91175.5
TDH2	-0.296772	0.172372	0.999799	937559	763240		PRB1	0.39153	0.114373	0.999799	61344.3	80470.4
LYS20	-0.300024	0.172385	0.999799	62294.4	50597.9		YBR241C	0.424052	0.114615	0.999799	5653.11	7584.72
snR67	-0.463347	0.1725	0.999799	1076.97	781.126		SSA2	0.386526	0.115282	0.999799	468879	612938
MTD1	-0.307787	0.172961	0.999799	18004.1	14545.1		OSW5	0.43762	0.115759	0.999799	3816.21	5168.55
VMR1	-0.310148	0.173816	0.999799	13928.4	11234.1		FLO11	0.505611	0.115948	0.999799	1486.68	2110.68
RSA3	-0.310182	0.1742	0.999799	13469.9	10864		YMR122W-A	0.384272	0.116889	0.999799	141979	185311
SSF1	-0.310397	0.174648	0.999799	12830	10346.3		YHL050C	0.421639	0.117061	0.999799	5192.66	6955.3
OCA2	-0.317743	0.174824	0.999799	8716.22	6993.23		ATP2	0.383359	0.117899	0.999799	80889.7	105510
HTA2	-0.297155	0.175203	0.999799	54435.7	44302.8		FAR1	0.39483	0.117993	0.999799	14769.3	19418.5
BMT6	-0.357918	0.175678	0.999799	3042.63	2374.13		HAP4	0.384114	0.11892	0.999799	39104.5	51033.6
snR84	-0.381876	0.175832	0.999799	2155.89	1654.51		YJR096W	0.39986	0.120147	0.999799	8729.88	11518
snR38	-0.58548	0.176625	0.999799	530.68	353.66		CCR4	0.387677	0.12054	0.999799	17173	22467.1
PEX13	-0.329158	0.17755	0.999799	5269.73	4194.71		RPG1	0.377764	0.120673	0.999799	82570.5	107286
ADH1	-0.289663	0.178339	0.999799	2.50423e+06	2.04869e+06		TPS2	0.376619	0.120894	0.999799	113991	147994
LYS21	-0.295049	0.179277	0.999799	32346.1	26363.5		YKR075C	0.408912	0.120926	0.999799	5905.76	7840.99
CTF19	-0.354705	0.179386	0.999799	2944.1	2302.37		FUN19	0.40728	0.121164	0.999799	6120.38	8116.74
YPL088W	-0.338038	0.180886	0.999799	3852.31	3047.62		RSP5	0.382152	0.121398	0.999799	25142.9	32768.3
MIG3	-0.320713	0.18119	0.999799	5880.4	4708.28		YPK9	0.387696	0.121472	0.999799	14830.7	19403.1
YDL241W	-0.332182	0.181264	0.999799	4332.26	3441.26		CDC6	0.489811	0.121522	0.999799	1516.93	2130.16
FYV7	-0.316117	0.181402	0.999799	6769.1	5437.13		ATP1	0.376458	0.121576	0.999799	70001.9	90873.1
YPR014C	-0.419024	0.182777	0.999799	1319.87	987.171		YOX1	0.444296	0.12279	0.999799	2567.55	3493.54
DFR1	-0.316197	0.18303	0.999799	6312.55	5070.15		YBR284W	0.484064	0.123138	0.999799	1547.17	2163.99
snR63	-0.335678	0.183612	0.999799	3764.51	2983.04		SWH1	0.378298	0.123607	0.999799	23834.7	30980.6
RUF20	-0.370692	0.185654	0.999799	2072.97	1603.26		SFK1	0.383471	0.123649	0.999799	14763.4	19258.6
ACS2	-0.284326	0.185814	0.999799	68537.7	56278		UBI4	0.374747	0.123701	0.999799	38971.8	50531.3
NOP15	-0.290905	0.186048	0.999799	20805.8	17006.4		DOT6	0.372366	0.124395	0.999799	48649.9	62976
GCV1	-0.292507	0.187282	0.999799	15904.8	12986		UTH1	0.367748	0.125019	0.999799	244686	315728
YHM2	-0.287378	0.187402	0.999799	26318.4	21565		AGP2	0.403133	0.125335	0.999799	5364.35	7093.69
PNO1	-0.286534	0.187833	0.999799	27664.6	22681.4		NUP60	0.377745	0.125489	0.999799	17578.8	22840.3
FRE3	-0.32237	0.188235	0.999799	4450.3	3559.15		RIB4	0.370995	0.126259	0.999799	32417.3	41923.5
UTP9	-0.291981	0.188642	0.999799	14746.9	12044.9		AZF1	0.398487	0.126653	0.999799	5698.96	7511.93
YLR157C-B	-0.559931	0.189393	0.999799	522.876	354.685		HOS3	0.394101	0.126677	0.999799	6564.24	8626.22
OAC1	-2.8759	0.189829	0.999799	32839.7	4473.54		NNR1	0.38984	0.127336	0.999799	7322.21	9593.91
YPR011C	-0.296233	0.189947	0.999799	10357	8434.52		PST1	0.366108	0.127551	0.999799	53619.2	69108.1
RRP1	-0.290569	0.190185	0.999799	14511.8	11864.5		PYC1	0.372499	0.127824	0.999799	19033.3	24640.3
NCB2	-0.29288	0.190229	0.999799	12354.9	10084.9		OST3	0.371391	0.12901	0.999799	17274.4	22346.2
RTP1	-0.30649	0.190236	0.999799	6580.82	5321.29		YBR137W	0.393117	0.129221	0.999799	5770.17	7577.54
ARO1	-0.281126	0.190334	0.999799	44138.1	36323.4		YGL036W	0.373704	0.129795	0.999799	13012.4	16859.8
PRO1	-0.286028	0.190384	0.999799	21104.3	17308.8		OPT1	0.368929	0.130311	0.999799	17428.5	22507.1
RNH202	-0.309206	0.191076	0.999799	5824.8	4701.11		DCS1	0.375102	0.130596	0.999799	10925.8	14170
AAT2	-0.277924	0.191343	0.999799	82949.9	68415.2		YIA6	0.442589	0.131098	0.999799	2038.83	2770.85
UTP18	-0.287417	0.192808	0.999799	14854.2	12171		MDH2	0.366899	0.131238	0.999799	18011.9	23227.7
NOP16	-0.282827	0.192992	0.999799	22262.2	18299.1		MDG1	0.370432	0.131389	0.999799	13356.7	17266.8
YLR363W-A	-0.31044	0.193641	0.999799	5133.16	4139.35		HSP104	0.355752	0.131691	0.999799	243854	312049
ARX1	-0.280258	0.194023	0.999799	26751.5	22028.4		PAC1	0.413462	0.131732	0.999799	3144.08	4187.53
NOP7	-0.274278	0.194858	0.999799	86167.2	71248.6		ATP7	0.369085	0.132043	0.999799	13521.6	17463.6
LEU9	-0.277277	0.195628	0.999799	32594.9	26895.6		ATP19	0.380391	0.133592	0.999799	6664.72	8675.42
IPI1	-0.302447	0.195695	0.999799	6104.77	4950.21		HXT11	0.521809	0.133869	0.999799	897.473	1288.55
SSF2	-0.292512	0.196078	0.999799	8884.01	7253.61		SNF2	0.357508	0.134262	0.999799	28753.3	36839
NOC4	-0.28506	0.196238	0.999799	13519.7	11095.7		VNX1	0.365647	0.134492	0.999799	12467.1	16063.3
snR54	-0.48758	0.196324	0.999799	701.395	500.249		YDL124W	0.352919	0.13484	0.999799	59858.5	76447.9
UTP23	-0.282928	0.198042	0.999799	13716.7	11274.1		MCR1	0.357176	0.135421	0.999799	22334.4	28608.5
RPF1	-0.283555	0.198572	0.999799	12644.6	10388.4		YAP6	0.460043	0.135488	0.999799	1499.37	2062.5
NAT2	-0.280536	0.200116	0.999799	13979.1	11508.8		SPO11	0.569682	0.135981	0.999799	629.207	933.866
OTU2	-0.292484	0.20147	0.999799	6964.2	5686.23		GLK1	0.348908	0.136026	0.999799	151134	192483
ARO3	-0.26957	0.202194	0.999799	39940.5	33133.3		AFR1	0.375395	0.137189	0.999799	6366.21	8258.21
snR17b	-0.586363	0.202295	0.999799	415.569	276.777		YOL164W-A	1.03806	0.137431	0.999799	106.331	218.346
OPI3	-0.279658	0.202396	0.999799	12632.9	10406.8		YGR130C	0.351023	0.137548	0.999799	31939.3	40737.5
RPS30B	-0.264966	0.204564	0.999799	76925.2	64018.5		YER079W	0.371574	0.137717	0.999799	7089.06	9171.57
PRS4	-0.274829	0.20666	0.999799	13158.7	10876.3		AGP3	0.456729	0.138501	0.999799	1453.52	1994.84
NOP13	-0.266259	0.206683	0.999799	33011.4	27448.1		FAT3	0.399938	0.139013	0.999799	3163.59	4174.21
LEU1	-2.62867	0.206784	0.999799	171751	27770		PFK27	0.361661	0.139064	0.999799	10033.2	12891.7
PEX21	-0.305046	0.207091	0.999799	3995.71	3234.19		FRT2	0.382994	0.139761	0.999799	4481.51	5844.1
DDP1	-0.274715	0.208107	0.999799	12037.8	9950.65		PRM6	1.3323	0.139912	0.999799	51.7023	130.188
CBF1	-0.271244	0.209385	0.999799	14110.8	11692.3		EIS1	0.345691	0.140129	0.999799	39604.9	50328.3
RPS24A	-0.258387	0.209891	0.999799	218966	183060		MDH1	0.345769	0.140554	0.999799	34387.9	43701
RPS23A	-0.25806	0.21025	0.999799	218811	182972		YGR067C	0.51307	0.141529	0.999799	841.869	1201.42
GDE1	-0.276117	0.210384	0.999799	9703.44	8013.21		TOS3	0.371582	0.142672	0.999799	5367.28	6944.03
DBP7	-0.276575	0.210925	0.999799	9182.52	7580.62		SRL1	0.339466	0.142778	0.999799	68607	86807.5
NIP7	-0.267955	0.21141	0.999799	15767.2	13094.6		FPK1	0.360392	0.143308	0.999799	7749.49	9948.6
RPP2B	-0.255626	0.212662	0.999799	309857	259543		OPI10	0.353654	0.143385	0.999799	10790.2	13787.6
HCA4	-0.261577	0.213204	0.999799	26477.4	22086.8		GLG1	0.362391	0.143422	0.999799	7079.31	9100.84
GRE2	-0.26234	0.213871	0.999799	21952	18302.1		YOR29-13	0.383443	0.143701	0.999799	3750.85	4892.8
snR41	-0.382263	0.214077	0.999799	1214.52	931.816		RIE1	0.340356	0.144172	0.999799	35043.4	44367.4
NME1	-0.390398	0.214215	0.999799	1128.67	861.084		EMI1	0.368331	0.144407	0.999799	5423.86	7001.43
RKI1	-0.262917	0.214339	0.999799	19589.3	16325.7		PUF3	0.356483	0.144942	0.999799	8188.47	10483.7
EFM3	-0.289663	0.214978	0.999799	4814.16	3938.43		YNL144C	0.353358	0.145026	0.999799	9473.22	12102.3
RPS7A	-0.252832	0.215949	0.999799	239304	200836		YOL163W	0.712946	0.14587	0.999799	277.046	454.119
SNL1	-0.268835	0.216093	0.999799	10755	8926.57		HSP150	0.332504	0.145981	0.999799	428038	538984
snR83	-0.296458	0.216166	0.999799	3904.01	3178.84		UME6	0.348238	0.146108	0.999799	11507.2	14648.7
ASC1	-0.24994	0.218784	0.999799	544439	457835		GRX2	0.344182	0.146132	0.999799	15362.4	19501.5
SPO24	-0.251944	0.219938	0.999799	55100	46271		HFA1	0.347627	0.146986	0.999799	10975.5	13966
AKR1	-0.252785	0.220717	0.999799	37770.9	31700.2		CTT1	0.354296	0.147378	0.999799	7591.45	9704.62
PHO89	-2.42065	0.220838	0.999799	3951.81	738.072		YLR177W	0.337632	0.147481	0.999799	24287.4	30691.5
POC4	-0.295528	0.221739	0.999799	3500.15	2851.83		YDR215C	0.542762	0.147936	0.999799	626.28	912.339
FRD1	-0.254776	0.221755	0.999799	23503.1	19698.3		REC104	0.647291	0.148158	0.999799	358.014	560.73
ACO1	-0.248994	0.222015	0.999799	85382.9	71848.2		ECM29	0.338354	0.148869	0.999799	17742.7	22432.3
DML1	-0.282754	0.222715	0.999799	4717.59	3877.95		PIR3	0.404523	0.148896	0.999799	2179.3	2884.63
LYS12	-0.250358	0.222739	0.999799	44151.8	37117.8		SPO12	0.34414	0.149419	0.999799	10693.6	13574.4
ICT1	-0.260872	0.22337	0.999799	11732.5	9791.76		YGR127W	0.364744	0.14983	0.999799	4653.2	5991.71
DUR1%2C2	-0.256491	0.224642	0.999799	15047.3	12596.4		BNS1	0.4341	0.150064	0.999799	1461.32	1974.34
YIL002W-A	-0.268347	0.22495	0.999799	7278.31	6042.96		SST2	0.336066	0.150797	0.999799	16553.5	20895.6
snR36	-0.446653	0.225703	0.999799	669.203	491.023		SEC31	0.328187	0.151308	0.999799	45156.6	56691.1
snR79	-0.773494	0.225816	0.999799	189.25	110.711		YMR206W	0.530167	0.151741	0.999799	643.84	929.766
tL(UAG)L1	-0.678749	0.226101	0.999799	247.781	154.79		PHO23	0.34552	0.151995	0.999799	8190.42	10406.8
DUS1	-0.278756	0.226121	0.999799	4823.92	3976.36		SNX4	0.341829	0.152477	0.999799	9501.51	12041.9
DIN7	-0.318417	0.227999	0.999799	2075.89	1664.76		HSP30	0.322719	0.153231	0.999799	133119	166490
MRT4	-0.246846	0.229408	0.999799	29084	24510.1		MMF1	0.322095	0.154376	0.999799	79554.2	99454.2
LTV1	-0.248145	0.229536	0.999799	23564.5	19840.8		SDP1	0.3577	0.154621	0.999799	4606.38	5902.53
ADH2	-0.292015	0.2311	0.999799	3096.28	2528.92		MHP1	0.326584	0.154927	0.999799	24698.1	30972.4
snR11	-0.301433	0.231213	0.999799	2582.19	2095.3		YBL005W-B	0.32685	0.15502	0.999799	23415.3	29369.1
RPL43B	-0.240482	0.231479	0.999799	128564	108825		KAR2	0.320135	0.155075	0.999799	137744	171966
RRP9	-0.251491	0.231663	0.999799	13849.4	11633.9		GND2	0.42675	0.155208	0.999799	1429.13	1921.04
PHO12	-2.25494	0.231796	0.999799	50163.9	10509.3		STH1	0.32514	0.155612	0.999799	26293	32939.5
YML045W	-0.534494	0.231835	0.999799	403.863	278.827		SGA1	0.461887	0.15666	0.999799	992.098	1366.46
YGR146C-A	-0.542726	0.232287	0.999799	388.255	266.526		HXT13	0.566579	0.157933	0.999799	478.978	709.369
NOP12	-0.245654	0.232653	0.999799	23324.6	19672.7		XKS1	0.336306	0.15807	0.999799	8343.58	10533.9
LYS2	-0.24386	0.233121	0.999799	28833.3	24349.2		UPF3	0.336847	0.158104	0.999799	8112.38	10245.9
TRP4	-0.251601	0.234251	0.999799	11706.2	9832.76		BAR1	0.316916	0.159471	0.999799	46000.4	57301
SGD1	-0.249958	0.234775	0.999799	12785.1	10751.2		RSF2	0.3218	0.15954	0.999799	20377.5	25469.6
SPL2	-2.20887	0.234779	0.999799	11331.6	2451.01		NTH1	0.31786	0.159556	0.999799	36367.2	45331
HIS3	-0.24737	0.234787	0.999799	15902.8	13397		SYM1	0.341927	0.160652	0.999799	5688.23	7209.53
BIO5	-0.316225	0.235043	0.999799	1924.69	1545.85		UGA2	0.339339	0.160998	0.999799	6131.11	7756.93
snR45	-0.463765	0.235091	0.999799	557.019	403.889		CAR2	0.322556	0.161051	0.999799	15475.6	19352.9
YLR152C	-0.252441	0.236143	0.999799	9996.1	8391.47		BBC1	0.316114	0.161132	0.999799	34072.8	42419.7
MOD5	-0.259788	0.236173	0.999799	6879.33	5745.69		AIM3	0.326895	0.161259	0.999799	10886.7	13655.4
PUF6	-0.24115	0.236851	0.999799	27720.2	23453.3		MYO2	0.314129	0.161441	0.999799	48343.6	60103.7
OYE2	-0.235518	0.237242	0.999799	195524	166074		APE1	0.321542	0.161504	0.999799	15832.6	19785.5
SVF1	-0.238137	0.237526	0.999799	46318.4	39270.6		REC114	0.384639	0.162248	0.999799	2112.96	2758.54
RCN1	-0.266665	0.237867	0.999799	5046.34	4194.71		TPO1	0.317655	0.16237	0.999799	20929.7	26084.7
ALG3	-0.244824	0.237881	0.999799	15938	13450.3		EDC2	0.321503	0.162964	0.999799	13494.3	16862.9
YPL162C	-0.265142	0.237911	0.999799	5300.95	4411.01		SNA2	0.386844	0.16312	0.999799	2004.68	2621.18
EFM4	-0.248775	0.237989	0.999799	11484.7	9665.67		ZNF1	0.531194	0.163315	0.999799	551.166	796.503
SUF7	-0.763838	0.238482	0.999799	177.544	104.56		SWI4	0.336969	0.163626	0.999799	5848.21	7386.87
RRP15	-0.244252	0.238733	0.999799	15765.3	13309.9		FUS2	0.464231	0.163827	0.999799	873.085	1204.49
YOL103W-B	-0.314051	0.238904	0.999799	1875.91	1508.95		BCY1	0.313113	0.163846	0.999799	30107.3	37404.9
SFM1	-0.2402	0.238993	0.999799	24683.4	20897.7		SOD2	0.31007	0.165071	0.999799	39867.3	49426.2
PGA3	-0.237787	0.239222	0.999799	36583.7	31024.7		IRC4	0.416643	0.165352	0.999799	1324.75	1768.3
snR43	-0.354772	0.239233	0.999799	1170.62	915.414		YBL086C	0.32535	0.165487	0.999799	8605.99	10783
PHO11	-2.13779	0.239339	0.999799	11490.6	2610.93		SSA1	0.304951	0.166014	0.999799	297205	367160
SHQ1	-0.265082	0.239413	0.999799	5081.46	4228.54		SCM4	0.345248	0.166554	0.999799	4024.97	5113.2
RPL28	-0.232526	0.240554	0.999799	387032	329420		TPK1	0.321775	0.167195	0.999799	9229.34	11535.5
AFT2	-0.257334	0.240607	0.999799	6508.63	5445.33		RPT4	0.306275	0.168055	0.999799	39948.3	49396.5
snR81	-0.404031	0.240926	0.999799	767.73	580.207		UBX6	0.32329	0.168377	0.999799	7894.84	9877.86
HIT1	-0.299739	0.241141	0.999799	2248.56	1826.73		YLL067C	0.70806	0.168671	0.999799	223.393	364.936
RKM3	-0.253707	0.241258	0.999799	7452.93	6251.06		YIL055C	0.363971	0.168786	0.999799	2526.58	3251.62
RPA34	-0.239127	0.241475	0.999799	21859.3	18520.5		SIM1	0.304405	0.16894	0.999799	48270.4	59609.6
PHO84	-2.10226	0.241607	0.999799	158660	36949.7		YJL070C	0.331282	0.169087	0.999799	5508.73	6930.7
ENO1	-0.231024	0.242419	0.999799	479847	408844		FRK1	0.322712	0.169164	0.999799	7729.98	9667.72
PPH3	-0.27092	0.242888	0.999799	3919.62	3248.54		FAA1	0.30462	0.169283	0.999799	41101.4	50764
MNT4	-0.257629	0.24373	0.999799	5805.29	4855.9		YPR015C	0.459046	0.16961	0.999799	838.942	1153.24
TRM44	-0.247888	0.243959	0.999799	8964	7548.84		YJR120W	0.402234	0.169773	0.999799	1438.88	1901.56
ERG24	-0.236946	0.244305	0.999799	21815.4	18511.3		PAB1	0.300437	0.170035	0.999799	166002	204435
UTP21	-0.234907	0.245011	0.999799	27175.9	23092.4		CHS2	0.309448	0.170206	0.999799	17079.3	21165.2
GFD2	-0.25235	0.245161	0.999799	6854.94	5754.91		GPG1	0.423337	0.170393	0.999799	1137.45	1525.35
snR80	-0.615053	0.245628	0.999799	265.34	173.242		ERO1	0.305444	0.170539	0.999799	26418.9	32648.4
YJR011C	-0.274462	0.245711	0.999799	3376.26	2791.35		SCH9	0.310376	0.170873	0.999799	14531.3	18019.2
RPC10	-0.242538	0.245992	0.999799	11339.4	9584.69		ARG5%2C6	0.316155	0.171069	0.999799	9565.9	11909.6
PEX15	-0.273274	0.246132	0.999799	3441.62	2847.73		ATP10	0.366253	0.171457	0.999799	2276.85	2934.86
RPS6A	-0.228327	0.246452	0.999799	254110	216914		ACE2	0.317031	0.171727	0.999799	8708.42	10848.6
YML108W	-0.26315	0.246525	0.999799	4462	3718.04		HXT5	0.343783	0.172473	0.999799	3424.06	4345.4
ARG80	-0.255006	0.24684	0.999799	5813.09	4871.28		HAC1	0.297503	0.172524	0.999799	155009	190509
HMT1	-0.234036	0.24717	0.999799	24097.2	20488.7		RBA50	0.309379	0.17356	0.999799	12110	15006.4
NOP9	-0.237605	0.247734	0.999799	15168.3	12865		FMP33	0.377451	0.173939	0.999799	1821.29	2365.93
GND1	-0.227662	0.247761	0.999799	174922	149387		MNN5	0.30138	0.174278	0.999799	24603.5	30319.4
RAD34	-0.266907	0.248201	0.999799	3858.16	3206.51		AXL2	0.321203	0.174421	0.999799	6190.62	7734.38
PHO5	-1.9963	0.248214	0.999799	31910.1	7997.83		SDH3	0.306049	0.174492	0.999799	14380.1	17778.3
YBR072C-A	-0.839201	0.24851	0.999799	137.548	76.8825		STE2	0.2958	0.174574	0.999799	94392.7	115873
YOR008C-A	-0.472543	0.248575	0.999799	475.076	342.383		TPS1	0.2948	0.175238	0.999799	106954	131203
PLC1	-0.250082	0.248686	0.999799	6678.37	5615.5		MPT5	0.310092	0.175511	0.999799	9879.04	12247.9
GPD2	-0.229037	0.248889	0.999799	52726.6	44986.5		SAP4	0.328847	0.175726	0.999799	4521.51	5679.05
MER1	-0.360023	0.24944	0.999799	999.902	779.076		YPL119C-A	0.593483	0.175847	0.999799	342.406	516.65
LRP1	-0.237996	0.249967	0.999799	12655.3	10730.7		YAR035C-A	1.97842	0.176266	0.999799	11.7062	46.1295
CGR1	-0.239564	0.250169	0.999799	11129.6	9426.82		TDA9	0.302476	0.176373	0.999799	16194.5	19972
ALD5	-1.96427	0.250182	0.999799	68930.8	17664.5		NIS1	0.302737	0.176594	0.999799	15417	19016.6
TFB5	-0.268295	0.250248	0.999799	3560.63	2956.39		DEP1	0.303898	0.176662	0.999799	13837.7	17082.3
DIA1	-0.228842	0.251822	0.999799	32417.3	27662.3		GIP3	0.302744	0.177453	0.999799	14086.4	17375.4
YGR038C-B	-0.460252	0.251934	0.999799	493.61	358.785		ADY3	0.358072	0.177943	0.999799	2246.61	2879.51
TIR4	-0.273382	0.251995	0.999799	3055.31	2527.9		VHS1	0.30201	0.177957	0.999799	14253.2	17572.3
YPR078C	-0.502863	0.252076	0.999799	398.01	280.877		YMR279C	0.330975	0.178029	0.999799	3926.45	4938.93
GLN1	-0.223861	0.253232	0.999799	149540	128046		HXT9	0.569814	0.178957	0.999799	373.622	554.579
ARF1	-0.224392	0.253348	0.999799	96063.8	82226.4		YJL045W	0.435884	0.180568	0.999799	876.012	1185.02
PIN2	-0.256934	0.253385	0.999799	4532.24	3792.87		YER121W	0.46779	0.180875	0.999799	678.958	938.992
FOL2	-0.229515	0.253533	0.999799	23417.2	19973		COX19	0.310672	0.182041	0.999799	6503.76	8066.51
CIN2	-0.27299	0.254021	0.999799	2966.54	2455.11		SLM1	0.29681	0.182294	0.999799	14464.9	17769.1
MET6	-0.225387	0.254114	0.999799	50440.9	43145.4		SRT1	0.732844	0.182342	0.999799	179.495	298.304
YHB1	-0.223511	0.254491	0.999799	99956.1	85610.2		YML119W	0.309022	0.182605	0.999799	6781.78	8401.72
TOM6	-0.232538	0.254597	0.999799	15035.6	12797.3		TPH3	0.300911	0.182692	0.999799	10302.4	12691.8
HOM6	-0.223264	0.255728	0.999799	72214.4	61860.7		COS1	0.321036	0.182704	0.999799	4407.37	5505.81
ANB1	-0.255474	0.25597	0.999799	4444.44	3723.16		POG1	0.324661	0.183141	0.999799	3921.57	4911.25
SSU1	-0.235077	0.256399	0.999799	10964.8	9316.11		KIN1	0.292514	0.183399	0.999799	19713.2	24144.2
GPM3	-0.237937	0.256623	0.999799	9024.48	7652.37		ESBP6	0.308133	0.18407	0.999799	6546.68	8105.47
RSA4	-0.237391	0.257029	0.999799	9155.2	7766.16		MIG1	0.297506	0.184568	0.999799	11206.7	13773.2
MRS4	-0.242091	0.257192	0.999799	7094.92	5998.89		LEE1	0.439349	0.185012	0.999799	802.848	1088.66
snR191	-0.449916	0.257784	0.999799	498.488	364.936		STE6	0.284991	0.185173	0.999799	56879.3	69301.9
CIA1	-0.235814	0.257835	0.999799	9721	8255.13		YHR097C	0.288516	0.186736	0.999799	20453.6	24981.7
snR31	-0.270182	0.258185	0.999799	2918.74	2420.26		FAR11	0.298884	0.186768	0.999799	8818.65	10848.6
TCB2	-0.222592	0.258841	0.999799	43033.8	36881.1		GCY1	0.304771	0.18696	0.999799	6554.48	8096.24
BAT1	-1.81068	0.259345	0.999799	125928	35895.9		ATG14	0.364736	0.187029	0.999799	1692.52	2179.36
TOM7	-0.236974	0.259518	0.999799	8426.49	7150.07		MAL11	0.326308	0.187186	0.999799	3333.33	4179.33
VBA2	-0.249456	0.260113	0.999799	4851.23	4080.92		HXT12	0.398459	0.187718	0.999799	1123.79	1481.27
PHM6	-1.79071	0.260381	0.999799	2677.79	773.951		YMR045C	0.289322	0.18773	0.999799	16546.7	20221.1
DRN1	-0.238113	0.26212	0.999799	7186.62	6093.19		ARA1	0.283863	0.1879	0.999799	35179	42828.7
IMT1	-1.92846	0.262307	0.999799	27.3144	7.1757		MPO1	0.346317	0.188646	0.999799	2166.62	2754.44
DIC1	-1.75419	0.262593	0.999799	37437.3	11097.7		MEF2	0.313584	0.188793	0.999799	4448.35	5528.36
YLR407W	-0.24665	0.262834	0.999799	4968.3	4187.53		YLR345W	0.294099	0.188832	0.999799	10240	12555.4
MAM33	-0.232563	0.262882	0.999799	9449.81	8042.94		SET1	0.292366	0.189671	0.999799	10857.5	13296.6
VTC3	-1.74757	0.262975	0.999799	82583.2	24593.2		SPO1	0.350592	0.189701	0.999799	1979.32	2523.8
DEG1	-0.235178	0.263237	0.999799	8002.15	6798.46		STE11	0.302	0.190381	0.999799	6279.39	7741.56
TIM8	-0.237992	0.263244	0.999799	6946.64	5890.23		APJ1	0.286744	0.190792	0.999799	15499	18906.9
SUA5	-0.230892	0.263364	0.999799	10301.4	8777.93		SPS19	0.354633	0.190821	0.999799	1822.26	2330.05
FKH1	-0.232213	0.263708	0.999799	9305.43	7921.97		GIC2	0.289392	0.191407	0.999799	11735.4	14342.2
snR39B	-0.424758	0.26454	0.999799	546.288	406.965		SVS1	0.285339	0.191805	0.999799	15999.4	19498.4
snR51	-0.359388	0.265261	0.999799	861.379	671.441		HED1	0.654373	0.193303	0.999799	221.442	348.534
ARO2	-0.215262	0.266443	0.999799	101622	87536.4		CCW12	0.273324	0.193665	0.999799	999111	1.20751e+06
QRI5	-0.233509	0.266733	0.999799	7642.18	6500.16		ZTA1	0.291985	0.19389	0.999799	8413.81	10301.2
CHO1	-0.221181	0.266804	0.999799	20277	17394.9		MDY2	0.282086	0.194865	0.999799	16066.7	19536.4
ALR1	-0.220117	0.267029	0.999799	23029.9	19771.1		MSH5	0.326489	0.19545	0.999799	2679.74	3360.28
ERV25	-0.216272	0.267092	0.999799	52613.4	45288.9		YOR338W	0.347131	0.196328	0.999799	1839.82	2340.3
MTO1	-0.242291	0.267249	0.999799	5149.74	4353.6		RGC1	0.27877	0.196692	0.999799	18780.6	22783.9
TIF2	-0.214281	0.267514	0.999799	122813	105862		HSL1	0.280736	0.197237	0.999799	14459.1	17565.1
RPS3	-0.213287	0.267614	0.999799	440831	380248		YHL008C	0.284172	0.197576	0.999799	10676	13000.3
KTR2	-0.241777	0.267812	0.999799	5167.3	4370		VIK1	0.318733	0.198038	0.999799	2964.59	3697.54
snR66	-0.369172	0.268246	0.999799	774.559	599.684		YBR225W	0.292127	0.198332	0.999799	6613.01	8097.27
MET8	-0.258314	0.268252	0.999799	3164.57	2645.78		ZRG8	0.298964	0.198335	0.999799	5056.09	6220.31
GID8	-0.221987	0.269092	0.999799	15425.8	13225.8		ROD1	0.288707	0.198575	0.999799	7686.08	9388.89
YLR179C	-0.214182	0.270705	0.999799	47651	41076.8		YDR391C	0.285743	0.199028	0.999799	8800.12	10727.7
snR70	-0.320334	0.271901	0.999799	1164.76	932.841		UBP11	0.300123	0.199517	0.999799	4659.06	5736.46
CIS1	-1.57909	0.272041	0.999799	2235.88	748.323		BXI1	0.279426	0.199524	0.999799	13172.4	15987.5
RPC40	-0.213321	0.272111	0.999799	46746.7	40321.3		DSE4	0.26996	0.199614	0.999799	59881	72202.9
SOL3	-0.214735	0.272589	0.999799	30645.8	26407.6		YNL058C	0.279217	0.199641	0.999799	13274.8	16109.4
TIM9	-0.224899	0.273236	0.999799	9669.3	8273.58		YDR034W-B	0.382356	0.199747	0.999799	1119.89	1459.74
TRM11	-0.21911	0.273434	0.999799	15328.3	13168.4		UBP9	0.300502	0.200913	0.999799	4389.82	5406.38
RIX7	-0.21754	0.273444	0.999799	18240.2	15687.1		YER158C	0.28358	0.200958	0.999799	8896.69	10829.2
NOC3	-0.218109	0.273869	0.999799	16529.1	14209.9		COX13	0.279232	0.201197	0.999799	11692.5	14189.4
ERG11	-0.210098	0.27389	0.999799	124920	107990		VMA2	0.26677	0.20171	0.999799	101183	121735
MNN1	-0.216521	0.273962	0.999799	19861.5	17093.5		YIR016W	0.282552	0.201979	0.999799	8893.77	10817.9
TAH18	-0.229696	0.274186	0.999799	7087.11	6043.99		HSP31	0.291498	0.202593	0.999799	5644.33	6908.15
snR56	-0.40981	0.275176	0.999799	550.19	414.14		CHC1	0.269742	0.202657	0.999799	29329.8	35359.8
TOD6	-0.226497	0.275322	0.999799	8044.09	6875.35		IVY1	0.278751	0.202707	0.999799	10843.8	13155.1
YEL1	-0.240306	0.275394	0.999799	4481.51	3793.9		IST2	0.267287	0.202789	0.999799	51217.4	61642.3
COG7	-0.220401	0.2756	0.999799	11944.2	10252		HSP78	0.267572	0.202942	0.999799	45005.4	54176.5
SAS2	-0.254615	0.275722	0.999799	3008.49	2521.75		RMR1	0.315746	0.203102	0.999799	2797.78	3482.26
PSY4	-0.223415	0.275783	0.999799	9507.36	8143.4		COX5A	0.276906	0.20382	0.999799	11445.7	13867.6
tK(UUU)K	-0.64623	0.276155	0.999799	194.127	124.037		SLA1	0.266461	0.203848	0.999799	48280.2	58074
LAC1	-0.214203	0.277446	0.999799	19947.3	17195		YSC84	0.273884	0.204529	0.999799	13851.3	16747.1
RRP36	-0.233665	0.27769	0.999799	5351.67	4551.44		YHR210C	0.354867	0.204723	0.999799	1434.01	1833.9
YGR161W-C	-0.241438	0.278453	0.999799	4031.8	3410.51		EDC1	0.292052	0.204926	0.999799	5056.09	6190.58
RPS21A	-0.207172	0.278638	0.999799	116328	100767		RGS2	0.306273	0.205312	0.999799	3290.41	4068.62
PMP2	-0.208122	0.278648	0.999799	67224.7	58193.9		ATP20	0.298491	0.205411	0.999799	4042.53	4971.74
SYO1	-0.216064	0.279358	0.999799	14055.2	12100.3		MSC3	0.270817	0.20548	0.999799	17148.6	20689.6
PEP3	-0.218325	0.279872	0.999799	11238.9	9660.54		PIN4	0.268143	0.206763	0.999799	20411.7	24580.9
YDR261C-D	-0.240402	0.280253	0.999799	3998.63	3384.88		TKL2	0.327191	0.206955	0.999799	2072.97	2600.68
MPP10	-0.20941	0.280297	0.999799	32979.2	28523.4		HYP2	0.260361	0.207614	0.999799	211713	253585
LST7	-0.232154	0.280672	0.999799	5231.68	4454.06		TOS6	0.274992	0.207945	0.999799	9867.33	11939.3
snR9	-0.279067	0.280746	0.999799	1772.51	1460.77		MSB2	0.266122	0.208628	0.999799	21131.6	25412.2
RIB3	-0.209311	0.281015	0.999799	30585.3	26454.8		FEX2	0.411884	0.208667	0.999799	758.95	1009.72
ATX2	-0.231741	0.281701	0.999799	5171.2	4403.83		KAP95	0.265034	0.208869	0.999799	23943	28771.5
YML133C	-0.316286	0.282334	0.999799	1092.58	877.486		TPO3	0.262275	0.208976	0.999799	40406.8	48462.6
GDH1	-1.37772	0.282432	0.999799	100477	38665.7		YFL051C	0.599833	0.209309	0.999799	244.854	371.086
YGL039W	-0.214335	0.282456	0.999799	13681.6	11792.8		YOR387C	0.448127	0.210037	0.999799	565.798	771.9
IZH2	-0.214971	0.282477	0.999799	12890.4	11105.9		DAN4	0.309735	0.210077	0.999799	2706.08	3354.13
ELF1	-0.207926	0.284504	0.999799	26218.9	22699.8		GEX2	0.346089	0.210117	0.999799	1479.86	1881.06
snR74	-1.00247	0.284573	0.999799	78.0412	38.9538		ALK1	0.270743	0.210306	0.999799	11357.9	13702.5
SHE9	-0.226963	0.284618	0.999799	5777.97	4936.88		AHC1	0.269791	0.21095	0.999799	11661.3	14059.2
HAS1	-0.206058	0.284746	0.999799	37709.5	32690.4		TFG1	0.261194	0.211099	0.999799	32959.7	39501.2
SEN15	-0.272164	0.284816	0.999799	1872.99	1550.98		YBR139W	0.264052	0.21192	0.999799	18593.3	22327.7
RRN3	-0.219636	0.284996	0.999799	8204.08	7045.51		FLC1	0.260835	0.212213	0.999799	28900.6	34627.9
PXP2	-0.240699	0.285161	0.999799	3579.16	3029.17		SDH8	0.273374	0.212855	0.999799	8159.2	9861.46
SPS4	-0.411109	0.285337	0.999799	504.341	379.287		MMP1	0.271784	0.214543	0.999799	8163.11	9855.31
TTI1	-0.224259	0.285534	0.999799	6335.97	5423.8		EDE1	0.25582	0.215548	0.999799	45612.1	54461.5
RSM27	-0.224219	0.285643	0.999799	6326.21	5415.6		YAK1	0.256323	0.215764	0.999799	37855.8	45216.1
FIT2	-1.29827	0.286118	0.999799	17554.4	7137.77		ATP14	0.261452	0.217574	0.999799	14095.2	16895.7
YMR102C	-0.205242	0.286416	0.999799	35759.4	31017.5		KRE1	0.253976	0.218076	0.999799	41059.4	48962.9
DBP3	-0.204649	0.286453	0.999799	41495.5	36007.7		MSS4	0.261626	0.218315	0.999799	13056.3	15652.3
FIT3	-1.27688	0.287117	0.999799	51008.7	21050.4		ATG2	0.272758	0.21892	0.999799	6334.99	7653.4
NOG2	-0.206572	0.287753	0.999799	23435.8	20309.3		PUF2	0.263986	0.219084	0.999799	10267.3	12328.9
DBP8	-0.216429	0.287911	0.999799	8884.99	7647.25		ERG5	0.256691	0.220478	0.999799	17794.4	21259.6
TIS11	-1.25368	0.288	0.999799	4702.96	1972.29		TGL5	0.263252	0.220783	0.999799	9725.88	11672.8
REX4	-0.221215	0.288477	0.999799	6671.54	5723.13		FMT1	0.315873	0.220974	0.999799	1945.18	2421.29
YIL102C-A	-0.265655	0.289092	0.999799	1970.54	1639.14		HMX1	0.345195	0.22118	0.999799	1275	1619.66
TDH1	-0.200305	0.28923	0.999799	163770	142540		YBR085C-A	0.254243	0.221443	0.999799	22022.2	26266.1
ATC1	-0.222575	0.290084	0.999799	5961.37	5109.1		QCR6	0.254103	0.221557	0.999799	22155.9	26423
ARG1	-1.20877	0.29009	0.999799	17981.7	7779.48		YFR016C	0.252396	0.221733	0.999799	28762.1	34260.9
SES1	-0.199948	0.290434	0.999799	117059	101909		MAL33	0.332667	0.221947	0.999799	1484.73	1869.78
ENP1	-0.206529	0.290575	0.999799	18380.6	15929		SPO22	0.289826	0.22272	0.999799	3194.81	3905.63
TCD2	-0.211928	0.290676	0.999799	10757	9287.41		FDH1	0.83887	0.222777	0.999799	91.6984	164.016
VTC4	-1.18065	0.291327	0.999799	78792.3	34759.1		GAB1	0.269326	0.222789	0.999799	6306.7	7601.12
TSR2	-0.208938	0.291331	0.999799	13400.6	11593.9		TPO4	0.249533	0.223103	0.999799	42484.6	50506.7
YRB1	-0.199522	0.291756	0.999799	91010.6	79255.6		CIT1	0.250588	0.223539	0.999799	30311.2	36061
TMA19	-0.197735	0.292665	0.999799	405319	353405		IML2	0.255649	0.223666	0.999799	14734.2	17590.7
MOG1	-0.219039	0.292718	0.999799	6481.32	5568.34		RPN4	0.253221	0.224815	0.999799	17233.4	20539.9
snR59	-0.609401	0.292725	0.999799	197.054	129.163		ROG3	0.270704	0.225284	0.999799	5403.37	6518.61
DFG5	-0.204256	0.292977	0.999799	20508.2	17800.9		PRR2	0.384303	0.22535	0.999799	801.873	1046.63
RPC17	-0.222177	0.293171	0.999799	5555.56	4762.61		YIL024C	0.355511	0.225561	0.999799	1067.21	1365.43
VTC1	-1.1135	0.294097	0.999799	76308.6	35267.5		GSP2	0.266674	0.225659	0.999799	6331.09	7616.49
ARN2	-1.09344	0.294855	0.999799	19120.1	8960.4		SIR1	0.298353	0.226139	0.999799	2446.59	3008.67
PHO4	-0.204297	0.295012	0.999799	17327.1	15039.2		SWI5	0.255648	0.226352	0.999799	11939.3	14254
YJL028W	-1.25039	0.295107	0.999799	48.7757	20.502		COQ1	0.258194	0.226657	0.999799	9668.32	11563.1
YMR084W	-0.269507	0.295542	0.999799	1705.2	1414.64		GAS1	0.243503	0.22687	0.999799	224742	266064
HMF1	-0.202683	0.296007	0.999799	19792.2	17198.1		YNL115C	0.255471	0.227051	0.999799	11535.5	13770.2
MAS1	-0.205438	0.296568	0.999799	13783	11953.7		GPT2	0.254907	0.228104	0.999799	11235	13406.3
MTC2	-0.210167	0.296862	0.999799	9244.95	7991.68		TDA10	0.26423	0.228131	0.999799	6410.11	7698.5
EHT1	-0.202021	0.297163	0.999799	19717.1	17140.7		GOS1	0.257918	0.228913	0.999799	8679.15	10378.1
snR87	-0.344145	0.297268	0.999799	736.513	580.207		YKR015C	0.317876	0.229464	0.999799	1639.84	2044.05
RIB5	-0.20222	0.297486	0.999799	18693.8	16248.9		SVL3	0.2486	0.230064	0.999799	17682.2	21007.4
TRP2	-0.198262	0.298137	0.999799	35403.4	30857.6		WSC4	0.255063	0.230798	0.999799	9412.74	11233
SRO77	-0.216364	0.298331	0.999799	6201.35	5337.7		BNI1	0.244484	0.230959	0.999799	29962.9	35496.1
TLC1	-0.197555	0.298688	0.999799	39163	34151.2		NAM8	0.258709	0.231364	0.999799	7351.48	8795.36
MRD1	-0.199474	0.29901	0.999799	24755.6	21558.9		HBT1	0.26299	0.231544	0.999799	5938.93	7126.5
LDB7	-0.19943	0.29923	0.999799	24394.7	21245.2		SSN2	0.257005	0.232109	0.999799	7821.68	9346.86
STR2	-0.213984	0.299645	0.999799	6688.13	5766.19		YBR285W	0.445148	0.232597	0.999799	465.32	633.512
HTZ1	-0.204168	0.299937	0.999799	12814.4	11123.4		VRG4	0.241994	0.233074	0.999799	35654.1	42165.4
YDR514C	-0.21949	0.300012	0.999799	5169.25	4439.71		CPS1	0.243778	0.233388	0.999799	23808.4	28191.3
YDR034C-A	-0.762458	0.300087	0.999799	119.988	70.7319		RPO21	0.240009	0.233869	0.999799	53023.1	62620.3
ALG14	-0.232632	0.300185	0.999799	3346.01	2847.73		MNR2	0.244246	0.234006	0.999799	20541.4	24330.8
POP8	-0.215873	0.300571	0.999799	5940.88	5115.25		KCC4	0.268322	0.234261	0.999799	4405.42	5305.92
GDT1	-0.197388	0.300616	0.999799	31016.5	27050.3		ULA1	0.261432	0.234381	0.999799	5713.59	6848.69
ERG3	-0.193618	0.301328	0.999799	116606	101962		SFL1	0.256098	0.235355	0.999799	7076.38	8450.93
HIP1	-0.195917	0.301747	0.999799	37818.7	33016.4		PPH22	0.245581	0.235907	0.999799	14607.4	17318
TRF5	-0.218623	0.302036	0.999799	5081.46	4366.93		PHR1	0.254942	0.235918	0.999799	7339.77	8758.46
SPR6	-0.21759	0.3024	0.999799	5248.27	4513.52		HEM1	0.241853	0.236057	0.999799	23175.3	27405
ISA1	-0.204866	0.302867	0.999799	10412.6	9034.21		APE3	0.236077	0.236237	0.999799	206763	243523
HHT1	-0.193049	0.303414	0.999799	77699.7	67968.2		ECM38	0.249646	0.236243	0.999799	10051.7	11950.6
RIX1	-0.20229	0.303515	0.999799	12521.7	10883.5		DIP5	0.242033	0.23649	0.999799	21360.8	25262.6
CIR1	-0.20106	0.303711	0.999799	13949.9	12135.1		PTA1	0.244903	0.23723	0.999799	14041.6	16639.4
MET5	-0.202515	0.303834	0.999799	12061.3	10481.6		COX6	0.249888	0.237266	0.999799	9318.11	11080.3
YBL028C	-0.201132	0.303966	0.999799	13640.6	11865.5		YEL014C	0.398432	0.238318	0.999799	621.403	819.055
YCR007C	-0.251075	0.304306	0.999799	2078.82	1746.77		YIL108W	0.245516	0.23978	0.999799	11074	13128.5
GSC2	-0.198545	0.304914	0.999799	17113.5	14913.2		HMS1	0.30256	0.240346	0.999799	1763.73	2175.26
MRPL23	-0.209735	0.30493	0.999799	7038.34	6086.02		HXT7	2.12159	0.240348	0.999799	1519.85	6613.95
MAK10	-0.204487	0.305109	0.999799	9691.74	8410.95		FKS1	0.233058	0.240937	0.999799	115015	135180
FTH1	-0.199151	0.305412	0.999799	15390.7	13406.3		BAG7	0.277198	0.241088	0.999799	2877.77	3487.39
RMT2	-0.196019	0.305429	0.999799	23668.9	20661.9		MTF2	0.267547	0.241476	0.999799	3700.13	4454.06
CEP3	-0.210091	0.305487	0.999799	6782.75	5863.57		RRT8	0.250751	0.241745	0.999799	7109.55	8459.13
DIB1	-0.22436	0.305642	0.999799	3829.87	3278.27		HRK1	0.235416	0.241807	0.999799	33708.9	39683.7
OSW1	-1.86706	0.305681	0.999799	22.4368	6.1506		LPP1	0.280447	0.241889	0.999799	2623.16	3186.01
YOR192C-C	-0.358904	0.305752	0.999799	612.623	477.697		DAL82	0.272021	0.243527	0.999799	3107.99	3752.89
PEX5	-0.205662	0.306443	0.999799	8471.37	7345.87		PDE1	0.244371	0.243535	0.999799	9641.99	11421.7
YGK3	-0.241088	0.30675	0.999799	2448.54	2071.73		PHO91	0.235197	0.243899	0.999799	25392.6	29888.8
RPC37	-0.199362	0.306763	0.999799	13829.9	12044.9		GUD1	0.266776	0.244441	0.999799	3513.8	4227.51
RPF2	-0.194913	0.307036	0.999799	24469.8	21377.4		TDA6	0.2407	0.245181	0.999799	11596.9	13702.5
PUS2	-0.209285	0.307246	0.999799	6690.08	5786.69		YHL044W	0.319574	0.245701	0.999799	1274.02	1589.93
RPL3	-0.188957	0.307755	0.999799	964113	845758		PCA1	0.247205	0.24575	0.999799	7247.1	8601.61
YDL009C	-0.275827	0.307857	0.999799	1354.01	1118.38		YOL162W	0.669976	0.246004	0.999799	138.523	220.397
ALG1	-0.199221	0.308155	0.999799	12947	11277.1		HMG1	0.23418	0.246393	0.999799	21874	25729
NOP4	-0.192306	0.308766	0.999799	34431.8	30134.9		ATH1	0.248003	0.246617	0.999799	6694.96	7950.68
YJL047C-A	-0.315872	0.308768	0.999799	857.477	688.867		BLM10	0.231529	0.247029	0.999799	33086.5	38846.2
RPP1B	-0.189102	0.308849	0.999799	157319	137993		SEC16	0.23393	0.24712	0.999799	20918.9	24601.4
MRP2	-0.217385	0.309159	0.999799	4488.34	3860.53		MEP3	0.240912	0.248239	0.999799	9506.39	11234.1
MRP7	-0.197628	0.309564	0.999799	14002.5	12210		ALY2	0.243636	0.248241	0.999799	7953.37	9416.57
PRP9	-0.209599	0.309762	0.999799	6104.77	5279.27		UGX2	0.361531	0.248423	0.999799	775.534	996.397
RPC31	-0.195878	0.310426	0.999799	16115.5	14069.5		VPS17	0.237037	0.2489	0.999799	12478.8	14707.1
URK1	-0.201142	0.310494	0.999799	9816.6	8539.08		HSF1	0.233614	0.249067	0.999799	17877.3	21019.7
YHR020W	-0.188939	0.310578	0.999799	83517.7	73266		TPS3	0.23014	0.249108	0.999799	32049.6	37592.5
MRPL31	-0.204699	0.311008	0.999799	7608.04	6601.64		SSE1	0.225969	0.249633	0.999799	224459	262519
DLD2	-0.194412	0.31124	0.999799	18317.2	16008		BIO2	0.245221	0.250095	0.999799	6717.39	7961.95
TMA16	-0.203084	0.311424	0.999799	8273.34	7186.98		DGR2	0.251491	0.250302	0.999799	5015.12	5970.18
YPL108W	-0.236592	0.311588	0.999799	2510.97	2131.18		BUD3	0.240007	0.250521	0.999799	8969.86	10593.4
NAR1	-0.195856	0.311665	0.999799	14900	13008.5		YNL092W	0.292346	0.250584	0.999799	1787.14	2188.59
PET123	-0.20272	0.311996	0.999799	8288.95	7202.35		SPG1	0.539679	0.251049	0.999799	234.123	340.333
TMA7	-0.190422	0.312415	0.999799	33282.6	29167.2		FLO10	0.297261	0.251558	0.999799	1624.23	1995.87
RPB10	-0.194976	0.312524	0.999799	15586.8	13616.4		ATG7	0.263847	0.251667	0.999799	3222.12	3868.73
snR58	-0.53181	0.312986	0.999799	231.197	159.916		YBL081W	0.250557	0.252022	0.999799	4932.2	5867.67
RPL31B	-0.187394	0.313093	0.999799	93407.5	82029.5		CDC20	0.237795	0.252449	0.999799	9455.66	11150
YML018C	-0.196314	0.313117	0.999799	12838.7	11205.4		POM33	0.231369	0.252744	0.999799	16818.8	19744.5
TEF2	-0.185928	0.313414	0.999799	732392	643834		GIP4	0.241627	0.252866	0.999799	7273.44	8599.56
PCL7	-0.201089	0.31379	0.999799	8662.57	7535.51		URA8	0.228726	0.252959	0.999799	24210.3	28369.6
CTR1	-0.187152	0.314167	0.999799	76003.3	66756.6		YHR033W	0.262754	0.25302	0.999799	3221.15	3864.63
SAP185	-0.195224	0.314788	0.999799	13337.2	11649.2		PRR1	0.24029	0.253069	0.999799	7790.46	9202.32
TIM17	-0.189588	0.315079	0.999799	29944.4	26256.9		CHS6	0.251108	0.253149	0.999799	4665.89	5552.97
RPS19B	-0.184666	0.316338	0.999799	259228	228083		URA1	0.224343	0.253344	0.999799	84739	98996
POA1	-0.206503	0.316683	0.999799	5810.16	5035.29		SKY1	0.232065	0.253434	0.999799	14636.6	17190.9
SUF10	-1.39795	0.317229	0.999799	35.1185	13.3263		WSC2	0.232362	0.253706	0.999799	13888.4	16315.5
PMU1	-0.190513	0.31725	0.999799	19857.6	17401.1		LOH1	0.424891	0.254077	0.999799	442.884	594.558
YGR283C	-0.204621	0.317782	0.999799	6165.25	5350		YPL261C	0.485404	0.254848	0.999799	302.409	423.366
SER1	-0.186157	0.317941	0.999799	48283.1	42438.1		ULP2	0.238682	0.255211	0.999799	7790.46	9192.07
NOB1	-0.189408	0.318876	0.999799	20529.7	18003.8		CCW14	0.222412	0.255868	0.999799	92784.1	108250
UTP4	-0.188128	0.319739	0.999799	23482.6	20611.7		XYL2	0.281306	0.256018	0.999799	2000.78	2431.54
NMD3	-0.185493	0.3199	0.999799	42520.7	37390.5		AIM19	0.252787	0.256685	0.999799	3985.95	4749.29
ESF1	-0.184615	0.320151	0.999799	55594.6	48916.8		UBC8	0.240546	0.256929	0.999799	6537.9	7724.13
RPL14A	-0.182738	0.320348	0.999799	204608	180266		HST3	0.23845	0.257724	0.999799	7086.14	8359.69
MDM35	-0.200887	0.320404	0.999799	6922.25	6022.46		DAK2	0.302666	0.257736	0.999799	1375.48	1696.54
SEC53	-0.183495	0.32077	0.999799	82633.9	72764.7		SKG3	0.241877	0.25782	0.999799	5923.32	7004.51
SAM4	-0.185119	0.321247	0.999799	38393.3	33769.9		PMD1	0.234741	0.258973	0.999799	8380.65	9861.46
STB6	-0.20526	0.32162	0.999799	5386.79	4672.41		NDE1	0.221317	0.259303	0.999799	49522	57732.6
RPL18B	-0.18331	0.321655	0.999799	70560.9	62141.6		ATP17	0.23129	0.259404	0.999799	10513.1	12341.2
AAH1	-0.186404	0.3218	0.999799	26384.7	23186.7		CST9	0.25447	0.25946	0.999799	3528.44	4209.06
HEM2	-0.186575	0.321904	0.999799	25249.2	22186.2		UBR2	0.232388	0.259889	0.999799	9411.76	11056.7
ADH4	-0.193481	0.322406	0.999799	10545.3	9221.8		YFL040W	0.335614	0.259914	0.999799	893.571	1127.61
PCC1	-0.207731	0.322582	0.999799	4744.9	4108.6		TVP15	0.233545	0.260559	0.999799	8405.03	9881.96
THI80	-0.21069	0.322653	0.999799	4238.61	3662.68		PRY3	0.220476	0.261021	0.999799	44013.3	51280.6
MCH5	-0.193508	0.322654	0.999799	10404.8	9098.79		ZIM17	0.240242	0.261237	0.999799	5677.49	6706.2
YDR090C	-0.200831	0.322949	0.999799	6418.89	5584.75		CLG1	0.223799	0.261501	0.999799	20112.2	23487.1
ERG26	-0.187485	0.32398	0.999799	18181.6	15965.9		TBF1	0.239263	0.261669	0.999799	5855.04	6911.22
EGO2	-0.229094	0.324706	0.999799	2442.69	2084.03		ATP3	0.223631	0.261719	0.999799	20161.9	23542.4
RHO3	-0.189028	0.325247	0.999799	13856.2	12154.6		KIN3	0.238272	0.261866	0.999799	6098.92	7194.15
CAF16	-0.194825	0.325507	0.999799	8402.11	7340.74		SCW11	0.220632	0.262345	0.999799	32729.5	38137.8
FBA1	-0.179416	0.32559	0.999799	2.6117e+06	2.30629e+06		URA4	0.220823	0.262525	0.999799	30412.6	35442.8
tG(GCC)D2	-0.332603	0.325898	0.999799	642.864	510.5		DSD1	0.226692	0.262676	0.999799	12861.2	15049.5
BUR2	-0.216728	0.326345	0.999799	3253.34	2799.55		ECM30	0.224236	0.262887	0.999799	16600.3	19391.8
GIS4	-0.19583	0.326667	0.999799	7560.24	6600.62		NTH2	0.23001	0.262913	0.999799	9561.02	11213.6
NSL1	-0.203767	0.32677	0.999799	5048.29	4383.33		SEC23	0.21836	0.263026	0.999799	57865.6	67321.4
RPL35A	-0.179474	0.326947	0.999799	166864	147345		XRN1	0.217789	0.263792	0.999799	59164	68804.7
PPM2	-0.223241	0.326985	0.999799	2708.03	2319.8		SFC1	0.584482	0.263803	0.999799	173.642	260.375
AQR1	-0.200331	0.32725	0.999799	5821.87	5067.07		JIP4	0.223671	0.263878	0.999799	16349.6	19091.5
CUL3	-0.199074	0.32729	0.999799	6188.66	5391		DIA3	0.341877	0.264361	0.999799	799.922	1013.82
FLR1	-0.206997	0.327326	0.999799	4383.96	3798		CUZ1	0.224523	0.26467	0.999799	13925.5	16270.4
IPI3	-0.188623	0.327738	0.999799	12587.1	11044.4		OYE3	0.373901	0.264763	0.999799	594.088	769.85
CUP9	-0.186945	0.328471	0.999799	14422	12669.2		VHR2	0.228808	0.264884	0.999799	9426.4	11046.5
RKM2	-0.20531	0.328562	0.999799	4547.85	3944.59		ETP1	0.244446	0.264924	0.999799	4282.51	5073.22
MATALPHA2	-0.451148	0.329054	0.999799	298.507	218.346		LRE1	0.230749	0.264968	0.999799	8209.93	9633.89
RPL4B	-0.17777	0.330026	0.999799	202890	179369		HEF3	0.268865	0.264991	0.999799	2209.54	2662.18
PAP2	-0.18837	0.330026	0.999799	11479.9	10074.7		CLN2	0.228894	0.265019	0.999799	9302.51	10901.9
RAI1	-0.190295	0.330566	0.999799	9539.56	8360.72		GLC3	0.21983	0.265146	0.999799	25761.4	30001.6
COQ2	-0.191836	0.330669	0.999799	8494.78	7437.1		YPL067C	0.237957	0.265283	0.999799	5504.83	6491.96
NHP6A	-0.181365	0.331149	0.999799	27192.5	23980.2		RPE1	0.218682	0.265423	0.999799	31587.2	36757
NPP2	-0.192856	0.331507	0.999799	7707.54	6743.11		STP22	0.228286	0.26544	0.999799	9519.07	11151
PEX4	-0.211229	0.331518	0.999799	3491.37	3015.84		MCM3	0.220691	0.265576	0.999799	21064.3	24546
ARE1	-0.180896	0.331807	0.999799	27968	24672.1		TEC1	0.226555	0.266018	0.999799	10559.9	12355.5
CBF5	-0.177002	0.332517	0.999799	116386	102948		tG(GCC)G1	0.812288	0.266608	0.999799	74.1391	130.188
YSA1	-0.181838	0.332713	0.999799	21416.4	18880.3		PPE1	0.262105	0.267181	0.999799	2466.1	2957.41
YOR019W	-0.20844	0.334184	0.999799	3627.94	3139.88		CDC15	0.234594	0.268495	0.999799	5779.92	6800.51
GPM1	-0.175122	0.334205	0.999799	1.50579e+06	1.33367e+06		NDD1	0.22973	0.268686	0.999799	7432.45	8715.4
NHP2	-0.177938	0.334486	0.999799	42806.6	37839.5		GGA1	0.223108	0.26899	0.999799	11931.5	13927
FLO9	-0.21139	0.334505	0.999799	3292.36	2843.63		AKL1	0.216959	0.270651	0.999799	22185.2	25785.4
SET5	-0.19062	0.334734	0.999799	7955.32	6970.68		ASE1	0.235192	0.270738	0.999799	5229.73	6155.73
AIM20	-0.187003	0.334811	0.999799	10363.9	9103.91		CAT2	0.265488	0.271101	0.999799	2142.23	2575.05
YHL009W-B	-0.370591	0.335056	0.999799	454.59	351.609		PTK2	0.215006	0.271227	0.999799	30161.9	35009.2
snR50	-0.352679	0.335458	0.999799	513.121	401.839		ATG33	0.242175	0.271567	0.999799	3907.91	4622.18
BSC5	-0.219114	0.335906	0.999799	2614.38	2245.99		MCM21	0.240722	0.272115	0.999799	4053.26	4789.27
YJL114W	-0.49263	0.336305	0.999799	235.099	167.091		YDL199C	0.250737	0.272226	0.999799	2972.39	3536.6
TRZ1	-0.186848	0.336613	0.999799	9715.15	8534.98		EMI2	0.212743	0.272816	0.999799	41816.4	48460.6
NCS2	-0.193314	0.336641	0.999799	6380.84	5580.64		BFR2	0.219971	0.272866	0.999799	12539.3	14604.6
PEX12	-0.192706	0.336809	0.999799	6563.26	5742.61		RRN5	0.227169	0.274162	0.999799	6919.32	8099.32
RPC82	-0.182809	0.336971	0.999799	13942.1	12282.7		MYO3	0.216675	0.27427	0.999799	16313.5	18957.2
ARP9	-0.182122	0.337708	0.999799	14442.5	12729.7		JSN1	0.213782	0.274828	0.999799	23939.1	27762.8
MIC12	-0.1947	0.338521	0.999799	5644.33	4931.76		HOR7	0.209473	0.275075	0.999799	97400.2	112621
snR73	-0.531398	0.338895	0.999799	197.054	136.338		PMC1	0.211975	0.275615	0.999799	31408.6	36379.8
SAS10	-0.176081	0.339214	0.999799	36686.2	32471.1		PLB1	0.212215	0.275638	0.999799	29600	34290.6
RPI1	-0.190335	0.339228	0.999799	6975.9	6113.7		UBP15	0.217989	0.27579	0.999799	12590	14643.6
snR19	-0.288258	0.339651	0.999799	866.257	709.369		CDC27	0.224977	0.276354	0.999799	7206.13	8422.22
SIW14	-0.186248	0.339719	0.999799	8978.64	7891.22		RTS3	0.21843	0.276492	0.999799	11549.1	13437
ADE12	-0.174596	0.339874	0.999799	55075.6	48797.8		MLP2	0.211862	0.276562	0.999799	28064.6	32503.9
TUB4	-0.19001	0.339882	0.999799	6966.15	6106.52		HXT15	0.474886	0.276913	0.999799	272.169	378.262
DOG1	-0.23337	0.340059	0.999799	1828.11	1555.08		YET3	0.212255	0.277115	0.999799	24154.7	27983.2
HNM1	-0.17792	0.340096	0.999799	22086.6	19524.1		ASG1	0.219994	0.277298	0.999799	9675.15	11268.9
FRE4	-0.208672	0.340464	0.999799	3216.27	2783.15		PIR1	0.207454	0.277404	0.999799	161242	186178
snR48	-0.413065	0.340514	0.999799	338.504	254.225		21S_RRNA	1.47401	0.277647	0.999799	4737.1	13159.2
RPL8A	-0.172613	0.34068	0.999799	173983	154364		MPC3	1.46794	0.277757	0.999799	883.816	2444.86
RPS6B	-0.172216	0.341249	0.999799	208130	184711		PIN3	0.212364	0.277881	0.999799	21718.9	25163.1
IRS4	-0.191142	0.341639	0.999799	6206.22	5436.11		RGA1	0.216117	0.277892	0.999799	13242.6	15382.7
PAU6	-0.340027	0.341725	0.999799	538.484	425.417		LAM4	0.218047	0.278271	0.999799	10768.7	12525.7
FOL1	-0.180171	0.341988	0.999799	14075.7	12423.2		MEO1	0.21039	0.278357	0.999799	30172.7	34909.8
NFU1	-0.182089	0.342258	0.999799	11382.3	10032.7		YOR114W	0.338799	0.278578	0.999799	718.954	909.264
YFR035C	-0.202165	0.342457	0.999799	3816.21	3317.22		NTE1	0.216124	0.278804	0.999799	12455.4	14468.3
UTP25	-0.180401	0.342705	0.999799	13181.2	11631.8		YMR31	0.230379	0.278818	0.999799	5045.36	5918.93
CNS1	-0.180486	0.342711	0.999799	13055.3	11520.1		YGR174W-A	0.350603	0.27916	0.999799	639.938	815.98
SSK22	-0.18438	0.342746	0.999799	9182.52	8080.86		LAM1	0.221945	0.279222	0.999799	7714.37	8997.3
EMG1	-0.177009	0.343105	0.999799	20015.6	17704.5		SLD5	0.257962	0.279657	0.999799	2185.15	2612.98
SEN34	-0.206912	0.343871	0.999799	3195.79	2768.8		MPC1	0.2231	0.280552	0.999799	6824.7	7966.05
SKP2	-0.194057	0.343909	0.999799	5076.58	4437.66		YOR343C	0.40077	0.280664	0.999799	422.398	557.654
NTR2	-0.189222	0.344145	0.999799	6407.18	5619.6		EMP46	0.251236	0.281056	0.999799	2485.61	2958.44
RLP24	-0.176062	0.344165	0.999799	21483.8	19015.6		PRY1	0.208619	0.281066	0.999799	30581.4	35339.3
GPN2	-0.18456	0.34458	0.999799	8450.88	7436.08		ADR1	1.40473	0.281083	0.999799	5673.59	15021.8
TEF1	-0.170081	0.344871	0.999799	594719	528582		YAP1802	0.216706	0.281111	0.999799	10311.2	11982.4
FET5	-0.177437	0.34496	0.999799	16426.7	14525.7		YER053C-A	1.40119	0.28119	0.999799	2253.44	5951.73
SPP381	-0.209335	0.345078	0.999799	2922.64	2527.9		PER33	0.215101	0.28127	0.999799	11784.2	13678.9
FMP23	-0.239319	0.345381	0.999799	1550.09	1313.15		FYV10	0.234185	0.281355	0.999799	4054.24	4768.77
RCM1	-0.18172	0.345786	0.999799	10034.1	8846.61		PGD1	0.219061	0.28229	0.999799	8163.11	9501.65
DTR1	-0.26832	0.345817	0.999799	1027.22	852.883		APC9	0.227907	0.282459	0.999799	5044.39	5907.65
RRP12	-0.172699	0.345879	0.999799	38097.7	33799.6		PCL8	0.231994	0.282565	0.999799	4262.02	5005.56
PAM16	-0.178337	0.347111	0.999799	12980.2	11470.9		YOR034C-A	0.401601	0.282582	0.999799	413.618	546.378
INA22	-0.193952	0.347229	0.999799	4718.56	4125		PIG1	0.256374	0.282842	0.999799	2148.08	2565.83
YNL019C	-0.234433	0.347534	0.999799	1643.74	1397.21		YLR030W	0.278506	0.283132	0.999799	1429.13	1733.44
DYS1	-0.170514	0.347855	0.999799	61169.6	54350.8		YFL015C	0.571959	0.284123	0.999799	159.984	237.823
TRM732	-0.177739	0.3484	0.999799	12922.6	11424.7		YFL067W	0.293216	0.284253	0.999799	1139.4	1396.19
ELP3	-0.174417	0.349156	0.999799	18864.5	16716.3		SYP1	0.209352	0.284278	0.999799	18441.1	21321.1
NOP2	-0.170857	0.349235	0.999799	41037.9	36454.6		MSN4	1.33645	0.284339	0.999799	5940.88	15002.3
CSL4	-0.177276	0.349642	0.999799	12716.8	11246.4		YNG1	0.24459	0.284844	0.999799	2740.22	3246.49
ARF3	-0.188843	0.349771	0.999799	5600.43	4913.3		SPO13	0.38091	0.284927	0.999799	473.125	616.085
RPL2B	-0.167434	0.350563	0.999799	512648	456474		ATP16	0.20932	0.285265	0.999799	16985.7	19637.8
ENO2	-0.167186	0.350647	0.999799	3.48293e+06	3.10182e+06		HSP12	1.31402	0.285363	0.999799	4511.75	11217.7
URA7	-0.169231	0.351066	0.999799	54811.2	48744.5		RNY1	0.229193	0.285751	0.999799	4367.38	5119.35
FRS2	-0.168665	0.351081	0.999799	72784.1	64753.5		ATG13	0.217139	0.286152	0.999799	7853.87	9129.54
NPL6	-0.173067	0.351452	0.999799	19598.1	17382.6		YHL026C	0.237502	0.286295	0.999799	3248.46	3829.77
ECM1	-0.178087	0.351505	0.999799	10732.6	9486.28		RAD7	0.21969	0.286486	0.999799	6638.38	7730.28
PDH1	-0.237308	0.351546	0.999799	1498.39	1271.12		RNP1	0.610123	0.286748	0.999799	133.645	203.995
SMI1	-0.170005	0.351647	0.999799	37412	33253.2		BUL1	0.210243	0.287135	0.999799	13213.3	15286.3
YDL157C	-0.177756	0.352124	0.999799	10758	9510.88		SRV2	0.203194	0.287153	0.999799	50625.3	58282.1
MST27	-0.225037	0.352474	0.999799	1842.75	1576.6		YNL054W-B	1.27315	0.287263	0.999799	10992.1	26566.5
ITR1	-0.168206	0.352732	0.999799	61430.1	54669.6		BOI1	0.206823	0.287384	0.999799	20221.4	23338.5
RMD6	-0.237924	0.353023	0.999799	1460.35	1238.32		CIN5	1.26228	0.287641	0.999799	2401.72	5761.06
YNR040W	-0.192473	0.35355	0.999799	4363.48	3818.5		YLR415C	0.405069	0.28828	0.999799	386.304	511.525
YBL101W-B	-0.206641	0.353676	0.999799	2748.02	2381.31		SOD1	0.200472	0.288471	0.999799	208413	239482
IGO2	-0.182355	0.353711	0.999799	7175.88	6323.84		HXT4	1.24485	0.288528	0.999799	12870	30500.8
snR78	-0.524927	0.35428	0.999799	184.372	128.138		SHC1	0.349956	0.288883	0.999799	591.162	753.449
HTS1	-0.167411	0.354427	0.999799	61598.9	54850		CYS3	0.20042	0.289404	0.999799	114679	131769
HTB1	-0.1665	0.355359	0.999799	81095.5	72256.2		PAM1	0.204712	0.289619	0.999799	22978.2	26481.4
TEL2	-0.187051	0.355875	0.999799	5237.54	4600.65		YDR210W-D	0.238768	0.289906	0.999799	2912.89	3437.16
CBF2	-0.1849	0.357021	0.999799	5655.06	4974.81		MCH2	0.431655	0.290013	0.999799	319.969	431.567
TPC1	-0.202998	0.357172	0.999799	2876.79	2499.19		FUN14	0.215225	0.290186	0.999799	7526.09	8736.93
IES6	-0.172731	0.357319	0.999799	13942.1	12368.9		PEX18	0.322476	0.290262	0.999799	759.926	950.268
PNT1	-0.197232	0.357638	0.999799	3397.72	2963.56		SOM1	0.291692	0.290726	0.999799	1082.82	1325.45
ZDS2	-0.18772	0.358023	0.999799	4827.82	4238.79		YBR221W-A	0.882769	0.29099	0.999799	51.7023	95.3343
YNL208W	-0.164773	0.358672	0.999799	93953.8	83813.2		PRD1	0.202749	0.29101	0.999799	28911.3	33273.7
SOF1	-0.174718	0.358753	0.999799	10568.7	9363.26		MTH1	1.16417	0.291937	0.999799	4854.16	10878.4
TSR1	-0.167769	0.358868	0.999799	27674.4	24636.2		FUS3	0.209151	0.292079	0.999799	10886.7	12585.2
snR46	-0.276855	0.358966	0.999799	832.114	686.817		PET122	0.223717	0.292174	0.999799	4585.89	5355.12
MSI1	-0.187326	0.359267	0.999799	4775.14	4193.68		AVT6	0.209084	0.29347	0.999799	10161	11745.6
CWH41	-0.167028	0.36007	0.999799	28905.5	25745.4		SPT23	0.206502	0.293573	0.999799	12901.2	14886.5
YER186C	-0.177358	0.360921	0.999799	7880.21	6968.63		HXK1	1.11865	0.29388	0.999799	31205.7	67761.2
IZH1	-0.174725	0.361529	0.999799	9405.91	8333.04		ALD4	1.10803	0.294289	0.999799	14526.4	31311.7
TOA2	-0.170323	0.361849	0.999799	14391.8	12789.1		SAF1	0.213979	0.294632	0.999799	6843.23	7937.35
RPT2	-0.164364	0.362124	0.999799	49447.9	44123.4		SSE2	1.09073	0.294984	0.999799	19042	40556
BMT5	-0.181527	0.36225	0.999799	5875.52	5180.86		SAE3	0.860027	0.295765	0.999799	53.6533	97.3845
ERG1	-0.163585	0.362737	0.999799	62293.4	55615.8		CWP1	1.06193	0.296105	0.999799	17648	36844.1
DAT1	-0.177335	0.36281	0.999799	7412.93	6555.52		AGA1	1.0575	0.296272	0.999799	15664.8	32603.3
NAT5	-0.171884	0.362939	0.999799	11441.8	10156.7		DSC2	0.212566	0.297074	0.999799	6801.29	7880.97
SFI1	-0.177509	0.362996	0.999799	7285.14	6441.73		AIM7	0.207569	0.297224	0.999799	9529.8	11004.4
CFD1	-0.182168	0.363519	0.999799	5498.98	4846.67		SRB2	0.20688	0.297543	0.999799	9927.81	11458.6
YBL071C	-0.225402	0.363922	0.999799	1604.72	1372.61		YPR053C	0.223533	0.297557	0.999799	4029.85	4705.21
PEX28	-0.182307	0.363968	0.999799	5399.47	4758.51		SSK1	0.203866	0.297577	0.999799	13221.1	15227.9
snR77	-0.305359	0.364018	0.999799	606.77	491.023		EDS1	0.235933	0.297658	0.999799	2723.64	3207.54
BUD27	-0.169723	0.364158	0.999799	13582.1	12074.7		STE24	0.198889	0.297916	0.999799	27439.3	31495.2
RPL29	-0.161859	0.364163	0.999799	142155	127068		DSC3	0.214623	0.297919	0.999799	5894.06	6839.47
HAT1	-0.189752	0.364896	0.999799	3851.33	3376.68		VID28	0.207092	0.297938	0.999799	9564.92	11041.4
RPC25	-0.177009	0.365059	0.999799	7051.99	6237.73		AHA1	0.19816	0.297955	0.999799	32538.3	37329
RPL42A	-0.161358	0.365255	0.999799	144727	129413		GID7	0.209238	0.297957	0.999799	8132.86	9402.22
RIT1	-0.186731	0.365274	0.999799	4297.14	3775.44		CYR1	0.198676	0.298028	0.999799	28366	32554.1
MNN11	-0.166224	0.365749	0.999799	20064.4	17880.8		SWI3	0.204231	0.298101	0.999799	12302.2	14173
PUG1	-0.30442	0.365788	0.999799	603.843	488.973		ROT2	0.200633	0.298321	0.999799	19017.7	21855.1
RPL24A	-0.16077	0.366081	0.999799	197204	176408		UBC5	0.229832	0.298561	0.999799	3187.98	3738.54
RTG3	-0.175005	0.366463	0.999799	7700.71	6821.02		MSA2	0.238109	0.298702	0.999799	2526.58	2979.97
RPC11	-0.17631	0.366473	0.999799	7057.85	6245.93		YGR053C	0.253389	0.298795	0.999799	1800.8	2146.56
tR(ACG)L	-1.58054	0.366577	0.999799	21.4613	7.1757		LAS17	0.200918	0.299039	0.999799	17123.2	19681.9
RNT1	-0.174214	0.366949	0.999799	8009.95	7098.82		GAC1	0.218238	0.2993	0.999799	4766.36	5544.77
MAK16	-0.164438	0.367367	0.999799	24477.6	21840.8		RGT1	0.204042	0.299509	0.999799	11529.6	13281.2
NMT1	-0.166059	0.36741	0.999799	18201.1	16222.2		YHR050W-A	0.275518	0.300231	0.999799	1220.37	1477.17
RRP14	-0.162912	0.367504	0.999799	35225.8	31464.4		OSH2	0.197219	0.300606	0.999799	28120.2	32239.4
COQ8	-0.17579	0.368063	0.999799	6947.61	6150.6		QCR8	0.201278	0.300738	0.999799	14357.6	16507.2
DLT1	-0.190622	0.368304	0.999799	3505.02	3071.2		SSD1	0.19556	0.300752	0.999799	43877.7	50247.3
UBP16	-0.191588	0.368375	0.999799	3387.96	2966.64		YMR103C	0.21524	0.300843	0.999799	5224.86	6065.52
TIM22	-0.176683	0.368566	0.999799	6480.34	5733.38		AAD15	1.2338	0.30094	0.999799	20.4858	48.1797
NOP1	-0.159818	0.368566	0.999799	159422	142704		RUF21	0.305314	0.301123	0.999799	826.261	1021
RRP43	-0.167638	0.368615	0.999799	13614.3	12120.8		NBP1	0.236095	0.301304	0.999799	2543.17	2995.34
TIM54	-0.165532	0.368954	0.999799	17710.5	15790.6		SLS1	0.221511	0.30133	0.999799	3971.32	4630.38
YEH2	-0.166167	0.369032	0.999799	16055	14308.3		ERR3	1.60758	0.301915	0.999799	9.75515	29.7279
ARP1	-0.182769	0.369033	0.999799	4690.27	4132.18		CMP2	0.198911	0.302021	0.999799	17796.3	20427.2
RNH70	-0.167506	0.369258	0.999799	13352.8	11889.1		YJL225C	0.290013	0.302492	0.999799	978.441	1196.29
URM1	-0.169048	0.369277	0.999799	11292.6	10043.9		MET13	0.20983	0.303177	0.999799	6418.89	7423.77
MHF2	-0.189978	0.369602	0.999799	3501.12	3069.15		RAD51	0.209915	0.303189	0.999799	6385.72	7385.85
FOL3	-0.173535	0.369766	0.999799	7643.16	6776.94		PAI3	0.272212	0.304432	0.999799	1222.32	1476.14
GUA1	-0.159112	0.370606	0.999799	127499	114185		ODC1	0.219611	0.304929	0.999799	3916.69	4560.67
HPT1	-0.160875	0.370755	0.999799	42807.5	38290.6		KIP1	0.209612	0.305692	0.999799	5973.08	6907.12
IME1	-0.209829	0.370846	0.999799	2009.56	1737.54		RIM15	0.201006	0.305841	0.999799	10804.8	12420.1
YMR122C	-0.255528	0.370954	0.999799	961.857	805.729		MGT1	0.228968	0.306326	0.999799	2817.29	3301.85
SPS2	-0.291348	0.371121	0.999799	653.595	534.077		YLL058W	0.205865	0.306333	0.999799	7277.34	8393.52
YGR161W-B	-0.636702	0.371238	0.999799	113.16	72.7821		MSC2	0.208119	0.306584	0.999799	6296.95	7274.11
ATG41	-0.167628	0.371637	0.999799	11679.8	10398.6		KDX1	0.244973	0.306637	0.999799	1909.08	2262.4
YAH1	-0.167692	0.371782	0.999799	11523.8	10259.2		YCR099C	0.293698	0.306739	0.999799	896.498	1098.91
YJL113W	-0.211087	0.372167	0.999799	1924.69	1662.71		SEC61	0.191393	0.30698	0.999799	57180.8	65292.7
NDJ1	-0.185026	0.372317	0.999799	3987.9	3507.89		PMA1	0.189346	0.307008	0.999799	990988	1.12997e+06
FAP7	-0.16905	0.372411	0.999799	9850.75	8761.53		VAB2	0.229859	0.30715	0.999799	2708.03	3175.76
SPO7	-0.178228	0.372685	0.999799	5338.99	4718.54		SUR7	0.193454	0.307223	0.999799	28130.9	32167.6
SMP1	-0.197546	0.373406	0.999799	2614.38	2279.82		ALP1	0.347637	0.307321	0.999799	517.998	659.139
RPL9A	-0.157236	0.373798	0.999799	271229	243222		NGR1	0.196772	0.307878	0.999799	15048.3	17247.3
MAF1	-0.170171	0.373838	0.999799	8499.66	7553.96		YPS6	0.233652	0.307898	0.999799	2411.47	2835.43
YHR022C-A	-0.385155	0.374217	0.999799	319.969	244.999		SEC14	0.195627	0.308002	0.999799	17430.5	19961.8
GSP1	-0.157465	0.374439	0.999799	125160	112219		SHH4	0.267288	0.30962	0.999799	1241.83	1494.6
LAP3	-0.161134	0.374613	0.999799	24843.4	22218		SRX1	0.271227	0.309748	0.999799	1169.64	1411.56
YNL050C	-0.175006	0.375216	0.999799	5936.98	5258.76		NPR3	0.199271	0.309991	0.999799	10178.5	11686.1
AAD3	-0.190507	0.375674	0.999799	3101.16	2717.54		MUB1	0.204125	0.310445	0.999799	6972	8031.66
AIM45	-0.162177	0.376036	0.999799	18211.9	16275.5		CYC8	0.190383	0.311484	0.999799	33660.1	38408.4
SPC24	-0.205323	0.376554	0.999799	2067.12	1792.9		GPI10	0.201606	0.312168	0.999799	7702.66	8857.89
YIL046W-A	-0.517681	0.377269	0.999799	165.837	115.836		MDJ1	0.190032	0.31244	0.999799	32100.3	36619.7
RRP4	-0.166062	0.377902	0.999799	10285.8	9167.47		TCB1	0.18926	0.312625	0.999799	39134.7	44620.6
GPM2	-0.188108	0.377912	0.999799	3227.98	2833.38		PKH1	0.200171	0.312837	0.999799	8210.91	9432.97
NBP2	-0.168969	0.378005	0.999799	8043.12	7154.17		YDR018C	0.296885	0.313036	0.999799	813.579	999.473
YDR169C-A	-0.366461	0.378053	0.999799	350.21	271.652		HAA1	0.192414	0.313172	0.999799	18304.6	20916.1
snR71	-0.393232	0.378283	0.999799	297.532	226.547		EGH1	0.210223	0.313558	0.999799	4621.01	5345.9
UTP5	-0.159501	0.378398	0.999799	24702	22116.5		YBR056W	0.19196	0.314319	0.999799	17435.4	19916.7
SAS5	-0.176718	0.379048	0.999799	4942.93	4373.08		IMA1	0.233704	0.314931	0.999799	2164.67	2545.32
YGR121W-A	-0.347074	0.379243	0.999799	395.083	310.605		FDH2	0.403976	0.315089	0.999799	319.969	423.366
MRPL36	-0.166122	0.379456	0.999799	9596.14	8552.41		TUP1	0.187674	0.315487	0.999799	41715.9	47511.3
RSR1	-0.171359	0.379846	0.999799	6465.71	5741.59		GRE1	0.277794	0.315755	0.999799	1002.83	1215.77
IMP3	-0.170883	0.379875	0.999799	6653.98	5910.73		PSK1	0.19221	0.316332	0.999799	14747.8	16849.6
MRPL32	-0.171792	0.380104	0.999799	6254.02	5551.94		CSI1	0.259554	0.316463	0.999799	1296.46	1552
CTR86	-0.178509	0.380418	0.999799	4420.06	3905.63		PDC5	0.215462	0.316584	0.999799	3514.78	4080.92
URA6	-0.159961	0.380842	0.999799	18517.2	16573.8		tR(UCU)E	1.31946	0.316761	0.999799	15.6082	38.9538
TSR4	-0.160034	0.380865	0.999799	18268.5	16350.3		CWC21	0.200825	0.316939	0.999799	6783.73	7796.91
UTP13	-0.160174	0.380899	0.999799	17817.8	15945.4		RGM1	0.20736	0.317419	0.999799	4742.95	5476.08
YGR027W-B	-0.164483	0.381187	0.999799	10381.4	9262.8		TFB6	0.207836	0.317802	0.999799	4597.6	5310.02
SLP1	-0.169261	0.381412	0.999799	7056.87	6275.66		MLF3	0.189288	0.317973	0.999799	19866.4	22651.6
MAK5	-0.158484	0.382037	0.999799	22002.7	19713.7		TGL4	0.188177	0.318137	0.999799	24048.4	27398.9
NUC1	-0.167442	0.382311	0.999799	7783.63	6930.7		MBF1	0.184032	0.318456	0.999799	124036	140911
MRP21	-0.166869	0.382804	0.999799	7986.54	7114.19		PCD1	0.22739	0.318977	0.999799	2368.55	2772.9
SAM3	-0.159307	0.383016	0.999799	17661.7	15815.2		TPK2	0.1917	0.318993	0.999799	13150.9	15019.8
PMT6	-0.160976	0.383143	0.999799	13848.4	12386.3		ATG19	0.197403	0.320159	0.999799	7532.92	8637.49
YML007C-A	-0.388495	0.38319	0.999799	296.556	226.547		SOH1	0.206872	0.32134	0.999799	4383.96	5059.89
snR39	-0.25886	0.383204	0.999799	834.065	697.068		YBR184W	0.278582	0.321768	0.999799	935.518	1134.79
DBP9	-0.156573	0.383599	0.999799	29056.7	26068.3		FEX1	0.269883	0.322241	0.999799	1045.75	1260.87
EFM6	-0.202876	0.384098	0.999799	1988.1	1727.29		SNG1	0.205055	0.322249	0.999799	4637.6	5345.9
MSW1	-0.172873	0.384315	0.999799	5283.39	4686.76		RNQ1	0.18538	0.322346	0.999799	27158.3	30882.2
GRX6	-0.173718	0.384702	0.999799	5017.07	4447.91		DPM1	0.183714	0.322688	0.999799	41475	47107.4
RPS22B	-0.154565	0.38486	0.999799	46814	42057.8		FCP1	0.186693	0.322761	0.999799	19980.5	22740.8
SFH5	-0.158616	0.385688	0.999799	16440.3	14728.6		RRD2	0.206738	0.32295	0.999799	4239.59	4892.8
UIP5	-0.165958	0.385786	0.999799	7731.93	6891.75		FUN12	0.18133	0.323279	0.999799	153373	173914
YNL010W	-0.154694	0.385858	0.999799	38131.9	34254.7		HOF1	0.190282	0.324106	0.999799	11358.9	12960.3
RPL11B	-0.152766	0.385916	0.999799	106415	95722.8		PMT4	0.181989	0.325636	0.999799	44416.2	50387.8
DSE1	-0.154838	0.386198	0.999799	34743.9	31208.1		RUF5-2	0.310811	0.325743	0.999799	627.256	778.051
LHP1	-0.154288	0.386354	0.999799	40861.4	36717		NST1	0.182416	0.325777	0.999799	37315.4	42344.8
LYS1	-0.163442	0.386633	0.999799	9158.13	8177.22		ALT1	0.185804	0.325804	0.999799	17739.7	20178.1
LSR1	-0.191841	0.386912	0.999799	2513.9	2200.89		FKS3	0.216179	0.32643	0.999799	2839.72	3298.77
RBG1	-0.154753	0.386948	0.999799	32424.2	29126.2		KGD2	0.184564	0.326784	0.999799	20001	22730.6
TOM5	-0.159963	0.387513	0.999799	12436.8	11131.6		GIC1	0.237106	0.327359	0.999799	1692.52	1994.84
RPL39	-0.151752	0.3877	0.999799	143260	128957		YGR025W	0.244091	0.327449	0.999799	1481.81	1754.97
IMP4	-0.159492	0.388218	0.999799	12677.8	11350.9		FLO1	0.214789	0.327474	0.999799	2906.06	3372.58
ADE13	-0.151913	0.388346	0.999799	92934.3	83646.1		SSH4	0.204289	0.328024	0.999799	4159.59	4792.34
snR40	-0.308113	0.388514	0.999799	497.512	401.839		AVO2	0.212118	0.328378	0.999799	3107.01	3599.13
NUG1	-0.153137	0.388558	0.999799	44585.9	40095.8		YJL163C	0.202873	0.328646	0.999799	4349.82	5006.59
AMS1	-0.172266	0.389104	0.999799	4868.79	4320.8		SDS22	0.194134	0.328812	0.999799	6818.85	7801.01
SPG3	-0.222835	0.389245	0.999799	1289.63	1105.06		MNN4	0.18885	0.328831	0.999799	10213.6	11642.1
YNL018C	-0.257868	0.38934	0.999799	802.848	671.441		PET9	0.179777	0.32927	0.999799	51205.7	58001.2
CSS1	-0.151764	0.389666	0.999799	70038	63044.7		UBP7	0.190073	0.329898	0.999799	8748.41	9980.37
COX17	-0.163516	0.389733	0.999799	8136.77	7264.88		OKP1	0.207337	0.329908	0.999799	3547.95	4096.3
GCV2	-0.155672	0.390101	0.999799	19542.5	17543.6		YGL194C-A	0.236177	0.330211	0.999799	1662.28	1957.94
ERG6	-0.151393	0.390135	0.999799	78771.8	70924.6		COX12	0.197039	0.330226	0.999799	5505.8	6311.54
ADY4	-0.178659	0.390317	0.999799	3621.11	3199.34		tS(AGA)D2	1.13566	0.331363	0.999799	21.4613	47.1546
MRPL24	-0.167448	0.390778	0.999799	6045.26	5382.8		PDA1	0.177558	0.331401	0.999799	103230	116750
GFD1	-0.160671	0.39087	0.999799	9934.64	8887.62		TEA1	0.190749	0.334276	0.999799	7020.78	8013.21
VPS71	-0.177246	0.391598	0.999799	3732.32	3300.82		BRP1	0.375207	0.334343	0.999799	341.43	442.843
CPR8	-0.160606	0.392482	0.999799	9372.74	8385.32		YPR172W	0.19073	0.334399	0.999799	6999.32	7988.6
NCE103	-0.168691	0.392742	0.999799	5361.43	4769.79		SOR1	0.650955	0.334824	0.999799	84.8698	133.263
GCN3	-0.155662	0.393328	0.999799	15713.6	14106.4		FAB1	0.18168	0.335274	0.999799	15799.4	17919.8
CDC60	-0.149525	0.39391	0.999799	102171	92112.4		YLR326W	0.214179	0.335378	0.999799	2581.21	2994.32
TIM10	-0.152358	0.394274	0.999799	27159.3	24437.4		YCP4	0.176636	0.337035	0.999799	38208	43184.4
SPT15	-0.152069	0.395087	0.999799	26845.2	24159.6		GLO4	0.203578	0.337183	0.999799	3501.12	4031.72
NOP53	-0.153805	0.395404	0.999799	18356.3	16500		STE12	0.18328	0.337289	0.999799	11458.4	13010.6
MRM1	-0.158914	0.395673	0.999799	9641.01	8635.44		YPI1	0.185212	0.33765	0.999799	9352.26	10633.4
RPS25A	-0.148123	0.396057	0.999799	200901	181298		CSI2	0.195175	0.337739	0.999799	4916.59	5628.82
SPC2	-0.164972	0.396684	0.999799	5980.88	5334.62		RCK1	0.332058	0.337778	0.999799	468.247	589.433
RPL11A	-0.147752	0.397216	0.999799	171516	154820		MRH1	0.173645	0.338006	0.999799	241758	272680
snR53	-0.785103	0.397355	0.999799	65.3595	37.9287		URA2	0.174938	0.338057	0.999799	63854.3	72086.1
JLP2	-0.187482	0.397377	0.999799	2445.61	2147.58		YGR109W-B	0.193949	0.338968	0.999799	5056.09	5783.61
UBP10	-0.151863	0.39747	0.999799	22522.7	20272.4		SGO1	0.198998	0.339304	0.999799	3991.81	4582.2
ADE8	-0.150975	0.39768	0.999799	27035.4	24349.2		TDA3	0.177925	0.339342	0.999799	20878	23618.3
RPA43	-0.151908	0.397761	0.999799	21770.6	19594.8		SEC24	0.174573	0.339678	0.999799	51399.9	58011.4
YEL073C	-0.256406	0.397881	0.999799	762.852	638.637		COQ9	0.189581	0.339684	0.999799	6303.77	7189.03
RPS31	-0.146824	0.39829	0.999799	753813	680871		YMR007W	0.328627	0.339845	0.999799	475.076	596.608
SHU2	-0.194731	0.398413	0.999799	2008.58	1754.97		YLR446W	0.202811	0.340634	0.999799	3358.7	3865.65
YSR3	-0.167621	0.398432	0.999799	4955.61	4412.03		AST2	0.200713	0.340665	0.999799	3624.04	4164.98
PRM5	-0.152438	0.399705	0.999799	17130	15412.4		ATG1	0.193606	0.340837	0.999799	4894.16	5597.05
RPL20A	-0.146544	0.400111	0.999799	187089	169019		AIM9	0.176603	0.341021	0.999799	22996.8	25991.4
HRI1	-0.148744	0.400239	0.999799	38497.7	34726.3		COS9	0.191179	0.34169	0.999799	5415.08	6182.38
EMP65	-0.162841	0.400428	0.999799	6154.52	5497.61		SCD5	0.178371	0.342551	0.999799	15038.5	17017.7
ENT4	-0.163459	0.400909	0.999799	5854.06	5226.99		YKL063C	0.184767	0.342763	0.999799	7837.28	8908.12
YCR016W	-0.153056	0.401379	0.999799	14129.4	12707.1		RAD2	0.181308	0.342815	0.999799	10524.8	11934.2
YAT2	-0.164561	0.401997	0.999799	5350.7	4773.89		CBP2	0.190523	0.342956	0.999799	5412.15	6176.23
URA5	-0.147003	0.402474	0.999799	55049.3	49716.3		EST3	0.203341	0.343355	0.999799	3130.43	3604.25
MTF1	-0.172246	0.402636	0.999799	3702.08	3285.45		YOR292C	0.19914	0.343757	0.999799	3607.45	4141.4
RPP2A	-0.14524	0.403131	0.999799	230225	208176		ATG26	0.176976	0.344662	0.999799	15811.1	17874.7
OAF3	-0.159921	0.403443	0.999799	6831.53	6114.72		EXG1	0.171005	0.34468	0.999799	107768	121330
HXT1	-0.145396	0.404361	0.999799	97814.8	88437.4		RSF1	0.212675	0.344818	0.999799	2315.87	2683.71
RPS29B	-0.145395	0.404399	0.999799	96564.2	87306.7		RTK1	0.181241	0.345062	0.999799	9519.07	10793.3
YOR283W	-0.153519	0.404854	0.999799	11225.2	10092.1		ARC18	0.176752	0.345662	0.999799	15214.1	17197.1
ATP11	-0.154032	0.404929	0.999799	10595.1	9522.15		YGR111W	0.181783	0.346398	0.999799	8573.8	9725.12
snR60	-0.448337	0.405213	0.999799	190.225	139.414		YOR020W-A	0.189955	0.346473	0.999799	5062.92	5775.41
ELP2	-0.147754	0.405699	0.999799	26904.7	24285.6		PIB1	0.194684	0.346642	0.999799	4050.34	4635.5
GPI17	-0.150411	0.406166	0.999799	15564.3	14023.4		PIG2	0.183748	0.346734	0.999799	7284.17	8273.58
NSA1	-0.148766	0.406189	0.999799	20569.7	18554.3		COQ4	0.179647	0.34713	0.999799	10028.3	11358.1
YPS3	-0.148408	0.406489	0.999799	21573.5	19464.6		MEK1	0.344672	0.347343	0.999799	393.132	499.224
tE(UUC)E1	-1.20148	0.40651	0.999799	28.2899	12.3012		ARD1	0.17594	0.347503	0.999799	15024.9	16973.6
EMP47	-0.148345	0.406525	0.999799	21786.2	19657.3		AHT1	0.435584	0.348462	0.999799	210.711	284.978
MEH1	-0.154362	0.406539	0.999799	9598.09	8624.17		TMN2	0.185787	0.349378	0.999799	5858.94	6664.18
GNP1	-0.145333	0.40693	0.999799	52583.2	47544.1		HXT17	0.257807	0.350195	0.999799	941.371	1125.56
RPS14B	-0.145957	0.407105	0.999799	39191.3	35420.3		YER078W-A	0.725756	0.350376	0.999799	59.5064	98.4096
SRP72	-0.14822	0.40712	0.999799	21286.7	19208.3		PSP1	0.175422	0.350611	0.999799	13182.1	14886.5
GAT1	-0.155346	0.407301	0.999799	8540.63	7668.77		RME1	0.173384	0.351675	0.999799	16256	18331.9
MNN9	-0.147021	0.407432	0.999799	27196.4	24561.4		YOR342C	0.177114	0.351917	0.999799	10201	11533.4
YPQ2	-0.154459	0.407564	0.999799	9143.5	8215.15		SHP1	0.16922	0.352568	0.999799	37233.4	41867.1
MRF1	-0.156906	0.407591	0.999799	7467.56	6698		MSL5	0.178457	0.354077	0.999799	8242.12	9327.39
STN1	-0.17086	0.408443	0.999799	3519.66	3126.56		YGR126W	0.213328	0.354093	0.999799	1992.98	2310.58
YBL055C	-0.151403	0.409038	0.999799	11732.5	10563.7		YBR027C	0.501215	0.354218	0.999799	143.401	202.97
PET117	-0.171597	0.4091	0.999799	3384.06	3004.57		COX5B	0.176605	0.354224	0.999799	9619.55	10872.2
PWP1	-0.144694	0.40943	0.999799	45003.4	40708.8		UBX4	0.17871	0.354466	0.999799	7956.3	9005.5
MRP1	-0.149561	0.409588	0.999799	14404.4	12986		YLR031W	0.266808	0.354979	0.999799	800.897	963.594
KRS1	-0.142926	0.409637	0.999799	156452	141695		EGT2	0.165681	0.355652	0.999799	131333	147315
ALT2	-0.154907	0.409973	0.999799	8072.38	7250.53		CTH1	0.174018	0.355747	0.999799	11620.3	13110
MMT1	-0.158858	0.41055	0.999799	6001.37	5375.62		ECM4	0.196833	0.355922	0.999799	3096.28	3548.9
PWP2	-0.146146	0.410554	0.999799	24873.7	22477.4		YGR237C	0.172106	0.356484	0.999799	14065	15847
YMR320W	-0.220258	0.410783	0.999799	1097.45	942.067		PEX30	0.172755	0.356785	0.999799	12710	14326.8
YGR168C	-0.169696	0.410936	0.999799	3522.58	3131.68		TFB2	0.181414	0.356805	0.999799	6089.16	6905.07
YMR187C	-0.182343	0.411327	0.999799	2327.58	2051.23		RIB2	0.177584	0.35682	0.999799	7941.66	8981.93
SUP19	-0.735822	0.411923	0.999799	68.286	41.004		HST2	0.170564	0.357124	0.999799	16858.8	18974.6
SDD2	-0.14874	0.412101	0.999799	14026.9	12652.8		RAX1	0.174257	0.357797	0.999799	10217.5	11529.3
YNR066C	-0.194639	0.412422	0.999799	1708.13	1492.55		BLS1	0.250476	0.358229	0.999799	967.71	1151.19
snR3	-0.241312	0.412664	0.999799	810.653	685.792		PEX22	0.186688	0.358292	0.999799	4414.2	5024.02
ELO2	-0.144141	0.412852	0.999799	33736.2	30528.5		NET1	0.166352	0.358709	0.999799	37464.6	42043.5
YJL118W	-0.175541	0.413152	0.999799	2770.46	2453.06		GNA1	0.177596	0.35893	0.999799	7339.77	8301.26
LIA1	-0.142514	0.413434	0.999799	61382.3	55608.6		DSE3	0.170663	0.359119	0.999799	14455.2	16270.4
LSB3	-0.143466	0.413559	0.999799	38745.5	35077.9		YKL162C	0.215054	0.359574	0.999799	1781.29	2067.63
RRP3	-0.147164	0.413589	0.999799	16215	14642.5		LAS21	0.171163	0.36045	0.999799	12497.3	14071.5
STE20	-0.144578	0.413777	0.999799	26814.9	24258		YDL022C-A	1.10716	0.360541	0.999799	19.5103	42.0291
LDB16	-0.157565	0.414278	0.999799	5893.08	5283.37		PDR17	0.174551	0.360566	0.999799	8790.36	9920.92
TEX1	-0.161643	0.414534	0.999799	4673.69	4178.31		STI1	0.163413	0.36113	0.999799	103366	115763
CLF1	-0.152794	0.414816	0.999799	8142.62	7324.34		SIP5	0.171938	0.361249	0.999799	10962.8	12350.4
PAU5	-0.3234	0.414868	0.999799	370.696	296.254		ICR1	0.196001	0.361579	0.999799	2879.72	3298.77
YJR029W	-0.233608	0.415275	0.999799	875.037	744.223		POL2	0.168871	0.361615	0.999799	15834.6	17800.9
MSH1	-0.157596	0.415317	0.999799	5726.27	5133.7		MSN2	0.17269	0.361833	0.999799	9871.23	11126.4
ESF2	-0.149281	0.416704	0.999799	10523.9	9489.35		PEP7	0.19807	0.362149	0.999799	2670.96	3064.02
YDR286C	-0.186854	0.4169	0.999799	1933.47	1698.59		TDP1	0.184893	0.362424	0.999799	4355.67	4951.23
PDX3	-0.143582	0.416922	0.999799	25324.4	22925.3		RMD5	0.17945	0.363015	0.999799	5701.88	6457.11
THG1	-0.150264	0.417058	0.999799	9399.08	8469.38		ART5	0.175253	0.363296	0.999799	7472.44	8437.6
tG(GCC)P2	-0.964089	0.417098	0.999799	39.9961	20.502		SMC1	0.171448	0.363569	0.999799	10297.5	11597
TAD1	-0.161038	0.417339	0.999799	4534.19	4055.3		COX9	0.170248	0.363591	0.999799	11708.1	13174.6
SPN1	-0.14509	0.417399	0.999799	17842.2	16135.1		SUR1	0.166768	0.363965	0.999799	18740.6	21037.1
EFM2	-0.152793	0.417663	0.999799	7417.81	6672.38		YEL068C	0.19328	0.364186	0.999799	3013.36	3445.36
PRP21	-0.164168	0.41774	0.999799	3896.2	3477.14		GPI12	0.18042	0.364432	0.999799	5188.76	5879.97
YCR087C-A	-0.145043	0.419261	0.999799	15928.2	14404.7		PMR1	0.165335	0.364477	0.999799	23871.8	26770.5
TRM82	-0.143621	0.41964	0.999799	19933.7	18044.8		AZR1	0.191031	0.365279	0.999799	3196.76	3649.36
snR65	-0.34056	0.420023	0.999799	318.018	251.15		TOP2	0.165508	0.365889	0.999799	20130.7	22577.8
LYS4	-0.141645	0.420525	0.999799	29323	26580.8		MMR1	0.165356	0.366746	0.999799	19249.8	21587.6
RBG2	-0.144218	0.421068	0.999799	16237.4	14692.8		CMK1	0.167275	0.367732	0.999799	13335.3	14974.7
PRS2	-0.145484	0.421274	0.999799	13320.7	12042.9		CDC55	0.167911	0.368147	0.999799	12030	13514.9
YGR021W	-0.148154	0.422461	0.999799	9344.45	8432.47		NCR1	0.166856	0.368719	0.999799	13281.6	14910.1
TUB3	-0.139703	0.422466	0.999799	44785.9	40652.4		MEC1	0.172439	0.368849	0.999799	7580.72	8543.18
MRX3	-0.159104	0.423003	0.999799	4423.96	3962.01		ENT2	0.162188	0.369125	0.999799	31466.2	35210.1
PAM18	-0.147547	0.423262	0.999799	9610.77	8676.45		YMR087W	0.192868	0.369198	0.999799	2801.68	3202.41
MFM1	-0.16742	0.423421	0.999799	3106.04	2765.72		SER3	0.175689	0.36956	0.999799	5915.52	6681.6
EMW1	-0.144251	0.42358	0.999799	13946	12619		SIP2	0.17399	0.370359	0.999799	6441.32	7266.93
INO4	-0.158307	0.423875	0.999799	4517.61	4048.12		tD(GUC)I1	1.15399	0.370455	0.999799	16.5837	36.9036
PSH1	-0.151942	0.424065	0.999799	6519.36	5867.67		NVJ1	0.166869	0.370751	0.999799	11823.2	13273
RRB1	-0.138572	0.424322	0.999799	55317.5	50251.4		BUD4	0.163034	0.370916	0.999799	21005.8	23518.9
RPA49	-0.139784	0.424572	0.999799	32354.9	29367.1		SUM1	0.163332	0.371001	0.999799	19658.6	22015
BET2	-0.147119	0.424612	0.999799	9510.29	8588.29		HAL1	0.209548	0.371231	0.999799	1739.34	2011.25
SHR3	-0.139628	0.424731	0.999799	33380.2	30300.9		CRG1	0.18437	0.371528	0.999799	3657.2	4155.76
SAH1	-0.137052	0.425228	0.999799	152720	138880		ACA1	0.176583	0.371617	0.999799	5295.09	5984.53
SPC3	-0.146845	0.425482	0.999799	9444.93	8530.88		FMP46	0.173674	0.371795	0.999799	6289.14	7093.69
MRX12	-0.146988	0.425838	0.999799	9189.35	8299.21		PAT1	0.161005	0.372058	0.999799	30416.5	34007.7
NAN1	-0.139296	0.426608	0.999799	29712.2	26977.6		ATG8	0.180163	0.372295	0.999799	4328.36	4904.08
MRPS17	-0.149953	0.426729	0.999799	6957.37	6270.54		ZPR1	0.159571	0.372325	0.999799	49406.9	55185.2
YKL033W-A	-0.139712	0.427163	0.999799	25081.5	22766.4		COA2	0.184437	0.372412	0.999799	3583.06	4071.7
RPL31A	-0.136066	0.427452	0.999799	203123	184841		NRD1	0.166159	0.372728	0.999799	11569.6	12981.9
HXK2	-0.135977	0.427552	0.999799	226731	206337		tK(CUU)M	0.541751	0.372869	0.999799	106.331	154.79
CCS1	-0.137584	0.428074	0.999799	45258	41141.4		YAR064W	0.253852	0.373703	0.999799	803.824	958.469
FEN2	-0.145244	0.428119	0.999799	9999.02	9041.38		SWT21	0.184617	0.37404	0.999799	3445.52	3915.88
IPA1	-0.158378	0.428475	0.999799	4099.11	3672.93		AFG3	0.162766	0.374238	0.999799	16825.7	18835.2
RSM26	-0.14534	0.428607	0.999799	9708.32	8777.93		YDR461C-A	0.190333	0.374273	0.999799	2795.82	3190.11
HOS1	-0.169526	0.42866	0.999799	2669.01	2373.11		JHD2	0.204532	0.374322	0.999799	1878.84	2165.01
RNR4	-0.136068	0.429589	0.999799	79120.1	71998.9		OXR1	0.169177	0.374586	0.999799	7954.35	8944
ALR2	-0.158948	0.429742	0.999799	3898.16	3491.49		YGR054W	0.159962	0.374665	0.999799	29552.2	33017.4
ENP2	-0.138303	0.429747	0.999799	28207	25628.5		FCY21	0.167874	0.374789	0.999799	8828.41	9917.84
ROK1	-0.14094	0.429965	0.999799	15878.4	14400.6		GCN1	0.158042	0.375132	0.999799	57851.9	64549.5
BUD22	-0.140218	0.431065	0.999799	16707.6	15160.2		KAR4	0.18009	0.375624	0.999799	4031.8	4567.85
IKI1	-0.148749	0.431243	0.999799	6654.96	6002.99		DDC1	0.186936	0.376043	0.999799	3045.56	3466.89
TAF9	-0.140829	0.431311	0.999799	14909.8	13523.1		MLP1	0.158872	0.376205	0.999799	33589.9	37500.2
YMC1	-0.141975	0.432165	0.999799	12154.9	11015.7		CAP2	0.160792	0.376208	0.999799	20602.9	23031.9
FMP41	-0.1422	0.432397	0.999799	11689.6	10592.4		RHO5	0.1653	0.377661	0.999799	9979.51	11191
RPS28B	-0.135566	0.432495	0.999799	54896.1	49972.6		DDI3	0.344854	0.37812	0.999799	318.018	403.889
RPS2	-0.133799	0.432737	0.999799	647332	589996		MSL1	0.197006	0.37895	0.999799	2136.38	2448.96
SLM3	-0.156073	0.433874	0.999799	4103.99	3683.18		NPC2	0.158316	0.379352	0.999799	26574	29656.1
DDR48	-0.134758	0.43397	0.999799	64467.9	58718.8		YMR147W	0.18341	0.37951	0.999799	3254.32	3695.49
BNA7	-0.151176	0.434366	0.999799	5244.37	4722.64		AIM39	0.175526	0.380176	0.999799	4515.66	5099.87
KRR1	-0.136812	0.434547	0.999799	26065.7	23707.5		DDL1	0.176963	0.380217	0.999799	4207.39	4756.46
MNL2	-0.141109	0.436258	0.999799	11168.7	10128		VTC5	0.165563	0.381233	0.999799	8371.87	9389.92
TCD1	-0.140175	0.436284	0.999799	12529.5	11369.4		SMK1	0.188479	0.381322	0.999799	2645.6	3014.82
YDL177C	-0.171049	0.436625	0.999799	2281.73	2026.62		ACF4	0.178445	0.382111	0.999799	3779.14	4276.72
YET2	-0.194049	0.437568	0.999799	1328.65	1161.44		DOA4	0.168505	0.382157	0.999799	6454	7253.61
YRF1-8	-0.761357	0.437789	0.999799	55.6043	32.8032		GFA1	0.15563	0.382255	0.999799	42660.2	47519.5
ATG40	-0.163399	0.43781	0.999799	2856.31	2550.45		YDL218W	0.233801	0.382938	0.999799	983.319	1156.31
YAP7	-0.15058	0.438087	0.999799	4977.08	4483.79		ARE2	0.157111	0.383468	0.999799	23160.7	25825.3
YEL067C	-0.202732	0.438156	0.999799	1132.57	984.096		MIR1	0.15559	0.383656	0.999799	34616.1	38558.1
SSS1	-0.13522	0.438465	0.999799	27202.2	24768.5		YPR084W	0.168847	0.383739	0.999799	6011.12	6757.46
GLE2	-0.138191	0.438484	0.999799	14781	13430.9		SEF1	0.167654	0.383955	0.999799	6470.59	7267.96
MSS2	-0.161177	0.438531	0.999799	3058.24	2734.97		YLR285C-A	0.194105	0.384262	0.999799	2145.16	2454.09
MRPL39	-0.145775	0.438899	0.999799	6627.65	5990.68		YMR315W	0.155785	0.384537	0.999799	28986.4	32291.7
GRC3	-0.145527	0.439314	0.999799	6669.59	6029.64		PIB2	0.156954	0.385413	0.999799	20038	22341
BNA5	-0.138253	0.439429	0.999799	13890.4	12621		BFR1	0.153762	0.385502	0.999799	53985.9	60057.5
HHF2	-0.132263	0.439514	0.999799	95415.1	87056.6		RRT13	0.233926	0.385559	0.999799	957.955	1126.58
DBR1	-0.155578	0.439971	0.999799	3737.2	3355.15		WHI3	0.160108	0.385572	0.999799	12093.5	13512.9
TIF3	-0.131763	0.440133	0.999799	130658	119254		JEN1	0.184673	0.386877	0.999799	2738.27	3112.2
DIP2	-0.135002	0.440348	0.999799	24047.4	21899.2		AGX1	0.189508	0.387399	0.999799	2335.38	2663.21
MNP1	-0.135255	0.440484	0.999799	22361.7	20360.5		GMC1	0.172666	0.387493	0.999799	4392.74	4951.23
YMR265C	-0.141836	0.440908	0.999799	8600.14	7794.86		VAC8	0.156343	0.388092	0.999799	18108.5	20181.1
ARP10	-0.271072	0.440967	0.999799	479.953	397.739		ATP18	0.160743	0.388224	0.999799	9879.04	11043.4
HAP1	-0.132173	0.441685	0.999799	57346.6	52326.2		DIT2	0.281794	0.388723	0.999799	516.047	627.361
ITT1	-0.149377	0.441817	0.999799	4892.21	4411.01		HUL4	0.178939	0.388738	0.999799	3256.27	3686.26
YOR314W	-0.461137	0.441836	0.999799	145.352	105.585		BNA3	0.159748	0.388949	0.999799	10628.2	11872.7
UTP8	-0.135116	0.442249	0.999799	20014.6	18225.3		ATG34	0.194358	0.388981	0.999799	1997.85	2285.97
SNZ3	-0.201383	0.442357	0.999799	1115.01	969.745		PRP40	0.159669	0.389084	0.999799	10653.6	11900.4
RGT2	-0.140801	0.443342	0.999799	8688.91	7880.97		YLR049C	0.161197	0.38953	0.999799	8929.86	9985.5
GEP3	-0.149011	0.443487	0.999799	4810.26	4338.22		EAF1	0.158049	0.389552	0.999799	12642.7	14106.4
SET4	-0.187363	0.443603	0.999799	1425.23	1251.65		NAB6	0.152835	0.389635	0.999799	37876.3	42109.1
YDR524W-A	-0.131204	0.444205	0.999799	59975.6	54761.9		POS5	0.165907	0.390164	0.999799	6031.61	6766.69
YDR210W-B	-0.173964	0.444364	0.999799	1913.96	1696.54		VPS30	0.167676	0.390876	0.999799	5294.12	5946.61
YER137C	-0.190865	0.444403	0.999799	1319.87	1156.31		LCB5	0.161749	0.391132	0.999799	7981.66	8928.62
SLO1	-0.179847	0.444459	0.999799	1659.35	1464.87		GTT1	0.159622	0.391454	0.999799	9605.89	10729.7
IRC19	-0.179289	0.444769	0.999799	1674.96	1479.22		YPR127W	0.158911	0.391768	0.999799	10201.9	11389.9
SCC4	-0.144221	0.444844	0.999799	6271.58	5674.95		FMP10	0.163655	0.392251	0.999799	6613.01	7407.37
YLL054C	-0.151031	0.445284	0.999799	4169.35	3754.94		YNR071C	0.300126	0.392336	0.999799	420.447	517.676
APM4	-0.135264	0.445319	0.999799	15793.6	14380.1		HUL5	0.159668	0.392683	0.999799	9074.24	10136.2
RPL22B	-0.135881	0.44543	0.999799	14220.1	12941.9		CSH1	0.170112	0.392727	0.999799	4427.86	4981.99
LCB2	-0.130862	0.4458	0.999799	52736.3	48163.3		SIS1	0.149843	0.393067	0.999799	94118.6	104420
GAR1	-0.130266	0.446256	0.999799	69143.5	63173.8		SHM1	0.150696	0.393372	0.999799	49045.9	54446.1
YDR274C	-0.167963	0.446413	0.999799	2193.93	1952.82		YIL092W	0.170709	0.393667	0.999799	4208.37	4736.99
HIF1	-0.137838	0.446868	0.999799	10290.7	9353.01		MCM22	0.195829	0.393722	0.999799	1810.55	2073.78
YHR175W-A	-0.239878	0.447141	0.999799	633.109	536.127		PRM2	0.208845	0.393962	0.999799	1357.92	1569.43
YDR109C	-0.145074	0.447709	0.999799	5499.95	4973.79		YMR247W-A	0.289121	0.393985	0.999799	461.418	563.805
YJL027C	-0.519829	0.447921	0.999799	110.233	76.8825		FIR1	0.164563	0.394645	0.999799	5784.8	6483.76
PLP1	-0.156406	0.448133	0.999799	3137.25	2814.92		STB3	0.157293	0.394706	0.999799	10623.4	11847.1
AQY2	-0.216846	0.449556	0.999799	829.187	713.47		ZEO1	0.148308	0.395022	0.999799	310286	343880
CAF20	-0.130163	0.449957	0.999799	37137.8	33933.9		YHL037C	0.641387	0.395262	0.999799	62.4329	97.3845
PRO2	-0.129411	0.450922	0.999799	44282.5	40483.3		RIM11	0.157295	0.396	0.999799	10002	11154.1
PGU1	-0.1606	0.450976	0.999799	2586.09	2313.65		NGG1	0.154502	0.397038	0.999799	13331.4	14838.3
RSN1	-0.12961	0.451041	0.999799	39834.2	36411.6		ASH1	0.150092	0.397249	0.999799	33066	36691.4
STB4	-0.13805	0.451791	0.999799	8347.48	7585.74		YJL007C	0.564129	0.3974	0.999799	83.8942	124.037
AIM46	-0.133713	0.451821	0.999799	13881.6	12652.8		UBP2	0.152012	0.397699	0.999799	19282	21424.6
BRX1	-0.130102	0.451891	0.999799	29893.7	27315.8		RTS2	0.184626	0.397714	0.999799	2320.75	2637.58
MED6	-0.146405	0.452387	0.999799	4571.26	4130.13		MEI4	0.23724	0.397996	0.999799	817.481	963.594
TRP5	-0.127709	0.453999	0.999799	62861.2	57535.8		ERT1	0.176483	0.398068	0.999799	3025.07	3418.71
YLR406C-A	-0.972859	0.454141	0.999799	32.192	16.4016		FAR7	0.185281	0.39823	0.999799	2259.29	2568.9
GCV3	-0.128646	0.4542	0.999799	37663.6	34450.5		TKL1	0.147017	0.398944	0.999799	166166	183992
XPT1	-0.136923	0.45469	0.999799	8389.42	7629.82		HMG2	0.151167	0.399004	0.999799	20558	22829
YLF2	-0.144939	0.455203	0.999799	4662.96	4217.26		SPO20	0.362081	0.39914	0.999799	244.854	314.706
DJP1	-0.130263	0.455868	0.999799	19909.3	18190.4		YNL140C	0.217135	0.399439	0.999799	1102.33	1281.38
EST1	-0.153608	0.45601	0.999799	3078.72	2767.77		RFS1	0.150318	0.399618	0.999799	23566.5	26154.4
RPS17B	-0.126061	0.45612	0.999799	161386	147883		HFD1	0.154324	0.399745	0.999799	11758.9	13086.4
POP3	-0.149691	0.456338	0.999799	3602.58	3247.52		GLO2	0.15162	0.40016	0.999799	17157.3	19058.7
SPO74	-0.301928	0.456622	0.999799	333.626	270.626		SNF1	0.151662	0.400244	0.999799	16926.2	18802.4
DSS4	-0.152725	0.456721	0.999799	3150.91	2834.4		SDD1	0.256772	0.401153	0.999799	619.452	740.122
SGF29	-0.135592	0.456733	0.999799	8877.18	8080.86		YER152C	0.149641	0.401207	0.999799	23758.7	26355.3
YNL042W-B	-0.438953	0.457242	0.999799	147.303	108.661		SBE22	0.150765	0.401227	0.999799	18557.2	20601.4
YDR316W-B	-0.266165	0.457615	0.999799	448.737	373.136		AIM18	0.160456	0.401311	0.999799	6275.48	7013.73
XRS2	-0.143394	0.45793	0.999799	4792.7	4339.25		OSH6	0.154733	0.401391	0.999799	10335.6	11505.7
AAC1	-0.158692	0.458001	0.999799	2493.42	2233.69		HAP2	0.163008	0.40268	0.999799	5126.33	5739.54
ARL1	-0.131003	0.45818	0.999799	14873.7	13582.6		YDR114C	0.595952	0.403243	0.999799	71.2126	107.636
MAK31	-0.143169	0.458402	0.999799	4804.41	4350.52		MYO1	0.149011	0.403355	0.999799	22454.4	24897.6
HVG1	-0.206004	0.458933	0.999799	897.473	778.051		BDH1	0.147785	0.403597	0.999799	30499.5	33789.3
YOL029C	-0.147738	0.459011	0.999799	3749.88	3384.88		GZF3	0.16057	0.403603	0.999799	5822.85	6508.36
AVT7	-0.128944	0.459116	0.999799	20730.7	18958.2		YPR096C	0.32201	0.405103	0.999799	318.993	398.764
DHR2	-0.135774	0.460171	0.999799	7747.54	7051.66		ATP15	0.152992	0.40531	0.999799	10479	11651.3
EAF5	-0.138075	0.460327	0.999799	6391.57	5808.22		YAL064W	0.845255	0.405371	0.999799	30.2409	54.3303
DPH5	-0.127179	0.460459	0.999799	29340.5	26864.8		NKP2	0.209033	0.406339	0.999799	1190.13	1375.68
SHB17	-0.125513	0.460659	0.999799	59388.3	54440		CHM7	0.165765	0.406349	0.999799	4061.07	4555.54
TRP3	-0.1275	0.460844	0.999799	25624.8	23457.4		ACP1	0.146809	0.406561	0.999799	28665.5	31736.1
MRPL13	-0.132639	0.46101	0.999799	10334.6	9426.82		PCS60	0.147884	0.406669	0.999799	21448.6	23763.9
OLE1	-0.124543	0.461059	0.999799	126487	116026		KIN2	0.148849	0.407572	0.999799	16478.4	18269.3
SEY1	-0.12805	0.461417	0.999799	21187.2	19387.7		BDP1	0.149835	0.408266	0.999799	13467	14940.8
MAK21	-0.125405	0.461818	0.999799	50229.2	46047.5		AFG1	0.148795	0.409343	0.999799	14770.3	16374.9
YIP1	-0.131069	0.462009	0.999799	12039.8	10994.2		tL(CAA)K	1.17845	0.409765	0.999799	12.6817	28.7028
YDR381C-A	-0.134797	0.46237	0.999799	7869.48	7167.5		CLB2	0.153217	0.41007	0.999799	8372.84	9310.98
PAU2	-0.257932	0.462899	0.999799	468.247	391.588		YEF1	0.180277	0.410749	0.999799	2192.96	2484.84
FMC1	-0.141669	0.463507	0.999799	4679.54	4241.86		MPM1	0.152302	0.410915	0.999799	8843.04	9827.63
RPS16A	-0.123462	0.463738	0.999799	167985	154207		ANY1	0.154875	0.411507	0.999799	6905.67	7688.25
SNU13	-0.125115	0.463833	0.999799	41379.4	37942		HYR1	0.146337	0.411997	0.999799	19007.9	21037.1
DYN3	-0.135024	0.463934	0.999799	7334.89	6679.55		PET127	0.156499	0.412101	0.999799	6014.05	6703.13
UFO1	-0.130104	0.463942	0.999799	12519.8	11440.1		PRE4	0.143883	0.412146	0.999799	36835.4	40698.5
POL3	-0.13286	0.464141	0.999799	8921.08	8136.22		YLR257W	0.142642	0.412164	0.999799	70316.1	77623.7
BMT2	-0.143821	0.464456	0.999799	4087.41	3699.59		VCX1	0.145336	0.412444	0.999799	22840.7	25261.5
SUV3	-0.13606	0.465371	0.999799	6463.76	5882.02		LCP5	0.149459	0.412673	0.999799	11178.4	12398.6
SAL1	-0.139974	0.465375	0.999799	4957.56	4499.16		YNL134C	0.143953	0.412723	0.999799	33066	36535.6
RPS25B	-0.123217	0.465628	0.999799	98776.7	90690.6		LCB1	0.14277	0.413411	0.999799	48583.5	53637.3
NHP10	-0.134219	0.465875	0.999799	7398.3	6741.06		STP3	0.145102	0.414047	0.999799	20845.8	23051.4
SIR2	-0.136487	0.466392	0.999799	6088.19	5538.62		MEI5	0.617813	0.414303	0.999799	61.4574	94.3092
RRP17	-0.128428	0.466524	0.999799	14057.2	12859.9		APE4	0.146248	0.414305	0.999799	16278.4	18015.1
BNA1	-0.132232	0.466884	0.999799	8605.99	7852.27		LAG2	0.165442	0.416085	0.999799	3393.81	3806.2
DRS1	-0.124076	0.467225	0.999799	39491.8	36237.3		HXT2	0.14105	0.416335	0.999799	70128.8	77331.5
RKM4	-0.131413	0.467229	0.999799	9247.88	8442.72		IXR1	0.143622	0.416723	0.999799	23131.4	25552.7
TPN1	-0.126318	0.46733	0.999799	19784.4	18125.8		PKP1	0.15617	0.417169	0.999799	5343.87	5954.81
SPC97	-0.144139	0.468032	0.999799	3758.66	3401.28		PUS5	0.17371	0.417312	0.999799	2445.61	2758.54
PUP2	-0.123778	0.468069	0.999799	39756.1	36487.4		ATO2	0.170582	0.417381	0.999799	2717.78	3058.9
TRI1	-0.142226	0.468239	0.999799	4115.7	3729.31		PAC11	0.157425	0.417459	0.999799	4913.67	5480.19
SHM2	-0.122282	0.468392	0.999799	100495	92327.7		CSM2	0.213283	0.417535	0.999799	992.098	1150.16
TRM2	-0.128769	0.468699	0.999799	11957.9	10936.8		MIC60	0.146358	0.417614	0.999799	13010.4	14399.6
CSN9	-0.164098	0.468863	0.999799	1851.53	1652.46		CIP1	0.141508	0.417676	0.999799	40786.3	44989.6
RPL23B	-0.121497	0.469049	0.999799	265746	244282		CPR6	0.140789	0.417856	0.999799	56812	62635.7
EEB1	-0.13852	0.469405	0.999799	4939.03	4486.86		YCR102C	0.210771	0.41807	0.999799	1030.14	1192.19
CUE3	-0.130193	0.469896	0.999799	9531.75	8709.25		UBX5	0.148215	0.418398	0.999799	9899.52	10970.6
PAM17	-0.127574	0.470121	0.999799	13228	12108.5		WSC3	0.156347	0.418749	0.999799	5074.63	5655.48
tF(GAA)H2	-1.29103	0.470273	0.999799	17.5593	7.1757		HFM1	0.158691	0.419272	0.999799	4385.91	4895.88
RTC4	-0.143449	0.470773	0.999799	3692.32	3342.85		HSV2	0.152375	0.419352	0.999799	6533.02	7260.78
YLR361C-A	-0.139873	0.471341	0.999799	4380.06	3975.34		RIM4	0.156435	0.41948	0.999799	4956.59	5524.26
ELM1	-0.145701	0.472011	0.999799	3266.02	2952.29		ATG9	0.156115	0.419576	0.999799	5040.48	5616.52
YDR061W	-0.129674	0.47239	0.999799	9164.96	8377.12		YLR112W	0.17404	0.419845	0.999799	2331.48	2630.41
YAR029W	-0.178036	0.472603	0.999799	1289.63	1139.91		PRP45	0.15413	0.420067	0.999799	5645.3	6281.81
MIX23	-0.135231	0.473058	0.999799	5596.53	5095.77		OSH3	0.141205	0.421988	0.999799	25708.7	28352.2
ISN1	-0.127851	0.473445	0.999799	10860.4	9939.37		IKS1	0.151055	0.422238	0.999799	6610.09	7339.72
YPS7	-0.123604	0.473545	0.999799	22886.5	21007.4		ALG12	0.143533	0.422793	0.999799	14735.1	16276.5
CWC2	-0.144145	0.473977	0.999799	3379.18	3057.87		SCO2	0.15731	0.423125	0.999799	4331.28	4830.27
RDN37-2	-0.691428	0.474558	0.999799	54.6288	33.8283		YGL258W-A	0.532505	0.423995	0.999799	82.9187	119.937
TMA20	-0.124216	0.47479	0.999799	18045.1	16556.4		ECM3	0.14403	0.424273	0.999799	12530.5	13846
VHT1	-0.135266	0.474865	0.999799	5339.97	4862.05		CDC48	0.137232	0.424382	0.999799	172725	189961
YML096W	-0.131483	0.47507	0.999799	7045.17	6431.48		YBR209W	0.242991	0.424683	0.999799	610.672	722.696
YBR196C-B	-0.196499	0.47561	0.999799	903.326	788.302		GYP1	0.149674	0.424786	0.999799	6800.31	7543.71
GNT1	-0.124913	0.476508	0.999799	14261	13078.2		SOL2	0.141484	0.425021	0.999799	18319.2	20206.8
PGA2	-0.12231	0.476622	0.999799	24588.8	22590.1		GPC1	0.151753	0.425141	0.999799	5766.27	6405.85
TAF13	-0.131314	0.476704	0.999799	6805.19	6213.13		CYB2	0.169658	0.425707	0.999799	2467.08	2774.95
MKC7	-0.122412	0.476847	0.999799	23428.9	21523		MHT1	0.167588	0.427102	0.999799	2592.92	2912.31
KTR5	-0.131488	0.477196	0.999799	6613.99	6037.84		PMA2	0.165329	0.427347	0.999799	2802.65	3142.96
RIF2	-0.158628	0.477559	0.999799	1938.35	1736.52		SMF2	0.142729	0.42735	0.999799	12746.1	14071.5
RPC34	-0.126282	0.477642	0.999799	11032.1	10107.5		MIC27	0.145453	0.427384	0.999799	9110.33	10076.7
YNL040W	-0.1272	0.477772	0.999799	9801.97	8974.75		YMR182W-A	0.299384	0.428818	0.999799	330.699	406.965
AHK1	-0.126243	0.477907	0.999799	10958	10039.8		MSH2	0.145076	0.429152	0.999799	8822.55	9755.88
BUD17	-0.126933	0.477948	0.999799	10041.9	9196.17		TOS2	0.157686	0.42918	0.999799	3741.1	4173.18
SDA1	-0.120314	0.478183	0.999799	41875.9	38525.3		TAF12	0.139647	0.429859	0.999799	18361.1	20227.3
TFB3	-0.131627	0.478331	0.999799	6334.99	5782.59		AEP3	0.161437	0.430768	0.999799	3079.7	3444.34
ERB1	-0.120813	0.478333	0.999799	33239.7	30569.5		NRG1	0.150675	0.432297	0.999799	5120.48	5684.18
RIO1	-0.126633	0.478476	0.999799	10185.3	9329.44		SAC7	0.1431	0.43328	0.999799	9187.4	10145.4
NBP35	-0.128944	0.478733	0.999799	7880.21	7206.45		SEC7	0.135476	0.433466	0.999799	43608.4	47901.9
ECT1	-0.123751	0.478935	0.999799	15118.5	13875.8		AGC1	0.14508	0.433533	0.999799	7497.8	8291.01
MAS2	-0.12285	0.480232	0.999799	16468.6	15124.3		MRPL4	0.142236	0.43369	0.999799	9943.42	10973.7
HBN1	-0.169839	0.480493	0.999799	1418.4	1260.87		POX1	0.195947	0.433982	0.999799	1158.91	1327.5
PTH4	-0.183897	0.480556	0.999799	1070.14	942.067		ATG39	0.214711	0.434804	0.999799	832.114	965.644
RTC6	-0.1339	0.480656	0.999799	5086.33	4635.5		PCL2	0.154933	0.434805	0.999799	3819.14	4252.12
SSO2	-0.120686	0.480867	0.999799	26221.8	24117.5		VPS28	0.155188	0.435425	0.999799	3725.49	4148.58
THS1	-0.117817	0.481017	0.999799	164255	151374		SNT2	0.143264	0.43554	0.999799	8266.51	9129.54
YCL019W	-0.821551	0.481156	0.999799	38.0451	21.5271		SYT1	0.141324	0.435664	0.999799	10135.6	11178.7
SEC66	-0.123854	0.481687	0.999799	12785.1	11733.3		YPL257W	0.193616	0.435666	0.999799	1193.05	1364.41
GTR2	-0.126392	0.481739	0.999799	9200.08	8428.37		YMR262W	0.147542	0.435918	0.999799	5734.07	6351.52
MRI1	-0.120029	0.482064	0.999799	28494.8	26220		ALD2	0.151743	0.436156	0.999799	4384.94	4871.28
YLL053C	-0.201048	0.482112	0.999799	798.946	695.018		CAT8	0.159965	0.436195	0.999799	2978.25	3327.47
APC2	-0.130501	0.482212	0.999799	6211.1	5673.93		AGE2	0.141367	0.43651	0.999799	9716.12	10716.4
FPR2	-0.124107	0.4825	0.999799	11838.8	10863		SPT6	0.134096	0.436567	0.999799	49742.5	54587.6
HSH155	-0.127397	0.483015	0.999799	7922.15	7252.58		MTC4	0.14368	0.436744	0.999799	7609.01	8405.82
MSG5	-0.131409	0.483149	0.999799	5664.81	5171.63		MVB12	0.164115	0.436996	0.999799	2516.83	2820.05
RPS24B	-0.117381	0.483214	0.999799	109647	101079		GCD2	0.134686	0.437015	0.999799	35119.5	38556.1
MIM2	-0.132751	0.483421	0.999799	5135.11	4683.68		SNC1	0.143312	0.437203	0.999799	7744.61	8553.44
YGR039W	-0.228818	0.48384	0.999799	550.19	469.496		YOL160W	0.494222	0.437559	0.999799	91.6984	129.163
RPS19A	-0.116996	0.483941	0.999799	135443	124893		CLB6	0.254672	0.437861	0.999799	482.88	576.106
RRP40	-0.126449	0.484113	0.999799	8383.57	7680.05		VPS34	0.14272	0.438038	0.999799	7945.57	8771.78
PRI2	-0.129427	0.485114	0.999799	6234.51	5699.56		TRX3	0.14855	0.438175	0.999799	5052.19	5600.12
PGI1	-0.115984	0.485747	0.999799	415227	383152		ITC1	0.137887	0.438363	0.999799	14196.7	15620.5
PEP12	-0.122144	0.485767	0.999799	13488.4	12393.5		HEM15	0.136751	0.438398	0.999799	17381.7	19109.9
RDN37-1	-0.634736	0.485779	0.999799	60.4819	38.9538		UBC13	0.139236	0.438467	0.999799	11552	12722.5
IRC15	-0.131218	0.485812	0.999799	5372.16	4905.1		RBH1	0.168511	0.438496	0.999799	2132.47	2396.68
FPR1	-0.116769	0.485866	0.999799	84851.2	78254.1		YJR039W	0.14851	0.438681	0.999799	5001.46	5543.74
RSC58	-0.122955	0.48679	0.999799	11370.6	10441.7		KIP3	0.144992	0.439323	0.999799	6274.51	6937.88
CDD1	-0.145545	0.487104	0.999799	2597.8	2348.5		CIS3	0.131719	0.440001	0.999799	135373	148315
snR161	-0.373707	0.487651	0.999799	172.666	133.263		MTC7	0.135718	0.440068	0.999799	18975.7	20847.5
NOP8	-0.12492	0.488479	0.999799	8413.81	7715.93		YDL206W	0.149165	0.440136	0.999799	4640.52	5146
FCF1	-0.123297	0.488603	0.999799	10054.6	9231.03		COX23	0.151863	0.440463	0.999799	3969.37	4409.98
NAF1	-0.123062	0.488639	0.999799	10336.6	9491.4		GDS1	0.135436	0.440591	0.999799	19363	21268.8
MAK11	-0.119819	0.488734	0.999799	17207.1	15835.7		SIC1	0.135239	0.440877	0.999799	19769.8	21712.6
YBR242W	-0.125326	0.488975	0.999799	7938.74	7278.21		POL31	0.140951	0.441053	0.999799	8449.91	9317.13
YDL121C	-0.119722	0.489449	0.999799	16735.9	15403.2		PSP2	0.135942	0.441516	0.999799	16301.8	17912.6
MTQ2	-0.131648	0.489524	0.999799	4789.78	4372.05		NEJ1	0.148197	0.441864	0.999799	4718.56	5229.04
SPB4	-0.121131	0.489852	0.999799	12782.2	11752.8		PRP3	0.142703	0.442105	0.999799	6925.18	7645.2
HMS2	-0.120249	0.490065	0.999799	14608.3	13440.1		LUC7	0.152092	0.442187	0.999799	3787.92	4209.06
YGL101W	-0.128938	0.490089	0.999799	5669.69	5184.96		PAU4	0.667141	0.442219	0.999799	43.8982	69.7068
MRX10	-0.135697	0.490137	0.999799	3769.39	3431.01		UMP1	0.1348	0.44254	0.999799	19061.6	20928.4
RRS1	-0.115287	0.490314	0.999799	91360.8	84344.2		BCK2	0.137816	0.442763	0.999799	11286.7	12418.1
BOL3	-0.12977	0.49071	0.999799	5265.83	4812.84		GRR1	0.136953	0.442801	0.999799	12721.7	13988.5
YPR202W	-0.193538	0.491223	0.999799	831.138	726.796		YAP3	0.146333	0.442906	0.999799	5169.25	5721.08
MAN2	-0.223349	0.4917	0.999799	554.092	474.621		SEC20	0.142824	0.443377	0.999799	6585.7	7271.03
SEC1	-0.121693	0.491747	0.999799	10786.3	9913.74		TMA108	0.134266	0.444083	0.999799	18964	20813.6
OSW7	-0.121025	0.493035	0.999799	11141.4	10244.9		AMN1	0.131397	0.444347	0.999799	47590.5	52128.4
ELO3	-0.115102	0.493059	0.999799	53018.2	48952.6		PRC1	0.130249	0.444674	0.999799	106520	116585
ECM14	-0.116645	0.493178	0.999799	26676.4	24604.5		CCP1	0.131478	0.44535	0.999799	38511.4	42185.9
FCF2	-0.121555	0.493814	0.999799	10053.7	9241.28		YBL101W-C	0.340019	0.445958	0.999799	214.613	271.652
CPR7	-0.121734	0.494012	0.999799	9757.1	8967.58		tS(AGA)B	0.984069	0.446287	0.999799	16.5837	32.8032
COX18	-0.130792	0.494737	0.999799	4502.97	4112.7		YJR151W-A	0.984069	0.446287	0.999799	16.5837	32.8032
REX3	-0.127517	0.49484	0.999799	5571.16	5099.87		MYO5	0.131798	0.446509	0.999799	29156.2	31945.2
KIN4	-0.122433	0.494909	0.999799	8700.61	7992.71		COP1	0.13006	0.446541	0.999799	68326	74771.8
PBR1	-0.120255	0.495225	0.999799	11214.5	10317.6		ATP5	0.134184	0.447142	0.999799	15472.6	16980.8
PLM2	-0.155363	0.495251	0.999799	1722.76	1546.88		LSO2	0.135274	0.447222	0.999799	12848.5	14111.5
SPP2	-0.131891	0.495295	0.999799	4176.18	3811.32		TOF2	0.142923	0.447389	0.999799	5807.24	6412
TRM12	-0.13178	0.495316	0.999799	4200.57	3833.87		RAD52	0.136748	0.447753	0.999799	10231.2	11248.4
EBP2	-0.114202	0.495665	0.999799	55851.1	51600.5		TIM11	0.135824	0.448326	0.999799	11216.5	12323.8
MRPL44	-0.126122	0.495798	0.999799	6034.53	5529.39		LAA1	0.133237	0.448376	0.999799	17032.5	18680.4
RPL13B	-0.112662	0.496676	0.999799	284129	262785		HUA1	0.136351	0.448916	0.999799	10189.2	11199.2
TOG1	-0.127592	0.496725	0.999799	5289.24	4841.55		UBC4	0.129415	0.448949	0.999799	59285.9	64849.9
PLP2	-0.118477	0.496733	0.999799	13628.9	12554.4		YNL011C	0.149395	0.449012	0.999799	3782.07	4194.71
PDR16	-0.115393	0.496977	0.999799	27068.6	24987.8		BSC4	0.529213	0.449022	0.999799	73.1636	105.585
PEX11	-0.128077	0.497147	0.999799	5065.85	4635.5		HYM1	0.146512	0.449504	0.999799	4370.3	4837.45
AIF1	-0.126028	0.49716	0.999799	5861.87	5371.52		HPA2	0.271202	0.449507	0.999799	374.598	452.069
tK(CUU)K	-1.06597	0.497302	0.999799	21.4613	10.251		YPF1	0.131453	0.449642	0.999799	23186	25397.9
DPB4	-0.122289	0.497524	0.999799	8054.82	7400.2		PRP8	0.131266	0.449652	0.999799	24390.8	26714.1
TSR3	-0.119966	0.497608	0.999799	10492.6	9655.42		YDL114W	0.667634	0.45021	0.999799	41.9471	66.6315
FCY1	-0.114149	0.4978	0.999799	39702.5	36682.2		MED8	0.143512	0.450525	0.999799	5129.26	5665.73
snR14	-0.295527	0.498503	0.999799	269.242	219.371		PYK2	0.13497	0.450579	0.999799	11262.3	12366.8
ALG5	-0.119662	0.499123	0.999799	10233.1	9418.62		LSM12	0.13359	0.450981	0.999799	13515.8	14827
SER2	-0.115956	0.499196	0.999799	19139.6	17661.4		KEL2	0.144378	0.451266	0.999799	4765.39	5266.96
RAD55	-0.14766	0.49941	0.999799	2048.58	1849.28		NPR2	0.147415	0.451395	0.999799	3991.81	4421.26
TPO5	-0.117096	0.499451	0.999799	14884.4	13724		STB2	0.149267	0.451419	0.999799	3629.89	4025.57
CCM1	-0.121536	0.499532	0.999799	8123.11	7466.83		SKN1	0.13231	0.451547	0.999799	16345.7	17915.7
CDC73	-0.118148	0.499694	0.999799	12320.7	11352		AYR1	0.132205	0.452	0.999799	16170.1	17721.9
MIH1	-0.129774	0.500213	0.999799	4262.02	3895.38		INA1	0.128011	0.452477	0.999799	67458.8	73718
ALG11	-0.118454	0.500814	0.999799	11171.6	10291		SKN7	0.133335	0.452511	0.999799	12904.1	14153.6
YLH47	-0.118455	0.501254	0.999799	10950.2	10087		UBA1	0.127715	0.452629	0.999799	83149.9	90846.4
CPR2	-0.116621	0.501685	0.999799	14249.3	13142.8		SOK2	0.132282	0.452814	0.999799	15105.8	16556.4
JNM1	-0.129437	0.50169	0.999799	4216.17	3854.38		CLA4	0.135486	0.452922	0.999799	9490.78	10425.3
MHR1	-0.118356	0.501779	0.999799	10844.8	9990.63		IDP1	0.130555	0.453012	0.999799	21467.2	23500.4
HSH49	-0.132228	0.501885	0.999799	3614.28	3297.75		TOS4	0.141745	0.453328	0.999799	5378.99	5934.3
TPM1	-0.111456	0.502036	0.999799	114182	105693		GET2	0.131485	0.453751	0.999799	16483.3	18056.1
SAM1	-0.111354	0.502051	0.999799	131620	121843		DMA1	0.132792	0.454912	0.999799	12301.2	13487.2
UAF30	-0.137398	0.502174	0.999799	2843.62	2585.3		VMS1	0.135002	0.456282	0.999799	8740.61	9598.01
SYF1	-0.120211	0.50243	0.999799	8442.1	7767.18		NEL1	0.175407	0.456575	0.999799	1424.25	1608.38
VMA16	-0.112616	0.502545	0.999799	40777.5	37715.5		GAL3	0.178069	0.456765	0.999799	1336.45	1512.02
TIF35	-0.111427	0.503128	0.999799	80618.5	74626.3		YGL041C-B	0.429985	0.456998	0.999799	114.135	153.765
ATP23	-0.131144	0.503301	0.999799	3721.59	3398.21		SSU72	0.147831	0.4572	0.999799	3484.54	3860.53
HMRA1	-0.118699	0.503518	0.999799	9641.99	8880.44		DDI2	0.306267	0.457442	0.999799	259.487	320.856
ENV9	-0.114208	0.50355	0.999799	20963.8	19368.2		YKL018C-A	0.144121	0.457539	0.999799	4196.66	4637.55
YEH1	-0.123486	0.503558	0.999799	6025.75	5531.44		YPS1	0.126985	0.457853	0.999799	40950.1	44717.9
SLC1	-0.114525	0.503866	0.999799	18930.8	17486.2		MUP1	0.127825	0.457866	0.999799	29124	31822.2
THI20	-0.125784	0.504639	0.999799	4960.49	4546.32		CAT5	0.139518	0.458019	0.999799	5559.46	6123.95
YCR051W	-0.112266	0.505031	0.999799	33771.3	31243		NRT1	0.135093	0.458403	0.999799	7991.41	8775.88
YML131W	-0.127052	0.505216	0.999799	4513.71	4133.2		MGR2	0.132078	0.45848	0.999799	11356.9	12445.7
HO	-0.121262	0.505562	0.999799	6870.55	6316.67		RQC2	0.12727	0.458516	0.999799	32862.2	35892.9
ARO7	-0.117994	0.505657	0.999799	9651.74	8893.77		AIM44	0.128793	0.458561	0.999799	20551.2	22470.2
ECM22	-0.117079	0.505828	0.999799	10794.1	9952.7		YER189W	0.273877	0.45862	0.999799	343.381	415.166
FAA2	-0.134112	0.506046	0.999799	3076.77	2803.65		NUF2	0.142534	0.458878	0.999799	4466.88	4930.73
ANT1	-0.118441	0.506487	0.999799	8863.52	8164.92		SUN4	0.126257	0.459962	0.999799	41102.3	44861.5
YMR316C-A	-0.149671	0.506506	0.999799	1770.56	1596.08		MDS3	0.127561	0.460032	0.999799	24978	27287.1
DBP10	-0.111499	0.506967	0.999799	36319.4	33618.2		PAC10	0.131443	0.460343	0.999799	11318.9	12398.6
YCL001W-A	-0.264379	0.507192	0.999799	328.748	273.702		MDM31	0.134512	0.460359	0.999799	7891.91	8663.12
ERG27	-0.111701	0.507472	0.999799	31333.5	28999.1		DAD3	0.144731	0.460904	0.999799	3785.97	4185.48
ARG8	-0.123952	0.507579	0.999799	5250.22	4817.97		HOS2	0.13818	0.461011	0.999799	5653.11	6221.33
PHB1	-0.111437	0.507702	0.999799	33849.4	31333.2		YPS5	0.332294	0.461277	0.999799	206.809	260.375
OSW2	-0.136275	0.508072	0.999799	2719.73	2474.59		YFL019C	0.37508	0.461292	0.999799	154.131	199.895
RDS1	-0.12614	0.508503	0.999799	4449.32	4076.82		YOL131W	0.419454	0.461361	0.999799	118.037	157.865
ROX3	-0.115187	0.508703	0.999799	12455.4	11499.6		YBL010C	0.150229	0.46214	0.999799	2870.94	3186.01
DST1	-0.113309	0.508746	0.999799	17619.7	16288.8		DLS1	0.13506	0.462167	0.999799	7042.24	7733.36
MRPL11	-0.119356	0.508827	0.999799	7422.69	6833.32		ECM16	0.125933	0.463063	0.999799	30309.2	33073.8
ATG12	-0.137766	0.509459	0.999799	2513.9	2284.95		CRN1	0.125028	0.463083	0.999799	44775.1	48828.6
PPR1	-0.126439	0.509535	0.999799	4275.68	3916.91		HIR2	0.137783	0.463099	0.999799	5500.93	6052.19
RRI2	-0.125364	0.509707	0.999799	4549.8	4171.13		YHC1	0.139119	0.463345	0.999799	4982.93	5487.36
YIL102C	-0.31911	0.511528	0.999799	209.736	168.116		SMA2	0.175692	0.463387	0.999799	1315.97	1486.4
RSA1	-0.120341	0.511725	0.999799	6227.68	5729.28		MRX7	0.168867	0.464186	0.999799	1537.41	1728.32
YOR289W	-0.126399	0.511959	0.999799	4078.63	3736.49		OCA5	0.135289	0.464411	0.999799	6433.52	7066.01
THI4	-0.189987	0.512074	0.999799	741.391	649.913		SPF1	0.12375	0.4648	0.999799	71166.7	77540.6
YFL002W-A	-0.446936	0.512717	0.999799	103.405	75.8574		PDC6	0.293194	0.465069	0.999799	276.071	338.283
RPP1A	-0.107779	0.512781	0.999799	275817	255962		RPS11A	0.122876	0.465206	0.999799	186587	203175
TUM1	-0.113396	0.512967	0.999799	13403.6	12390.4		CST6	0.127345	0.465266	0.999799	16915.4	18476.4
YKL107W	-0.229245	0.513003	0.999799	445.81	380.312		MIT1	0.125485	0.465373	0.999799	27007.1	29461.4
RPB5	-0.110716	0.513462	0.999799	23502.1	21766		YFL066C	0.196112	0.465399	0.999799	865.281	991.272
GDA1	-0.109248	0.513499	0.999799	41050.6	38056.8		HEK2	0.124654	0.4654	0.999799	36800.3	40121.4
SAR1	-0.109104	0.513984	0.999799	40990.1	38004.6		TCB3	0.123433	0.465686	0.999799	72407.6	78875.3
BEM1	-0.114555	0.514048	0.999799	10640.9	9828.66		SIN3	0.124614	0.465944	0.999799	34616.1	37739.1
RXT2	-0.119896	0.514824	0.999799	5935.03	5461.73		VPS60	0.131617	0.466088	0.999799	8624.52	9448.35
LYS9	-0.109204	0.515173	0.999799	33197.7	30777.6		PEP4	0.123004	0.466591	0.999799	81239.9	88470.2
YIL001W	-0.126004	0.515721	0.999799	3872.79	3548.9		ASF2	0.133563	0.466734	0.999799	6949.57	7623.67
RNH201	-0.123759	0.515767	0.999799	4415.18	4052.22		RPB2	0.123139	0.467757	0.999799	53998.6	58810
MSB4	-0.116802	0.516165	0.999799	7540.73	6954.28		GRX1	0.124931	0.467993	0.999799	24369.3	26573.7
SWM2	-0.144596	0.516219	0.999799	1830.07	1655.54		TGL3	0.128611	0.468278	0.999799	11408.6	12472.4
BUD21	-0.112953	0.516515	0.999799	12011.5	11107		YDL159W-B	0.360251	0.4683	0.999799	162.911	209.12
SHE4	-0.112275	0.516685	0.999799	13308.9	12312.5		SNO4	1.39346	0.468496	0.999799	5.85309	15.3765
MND2	-0.123313	0.517297	0.999799	4393.72	4033.77		SEN1	0.124566	0.468758	0.999799	25165.3	27434.8
PHB2	-0.108896	0.51761	0.999799	28147.5	26101.1		FIS1	0.132425	0.469342	0.999799	7082.24	7763.08
DSL1	-0.111878	0.517677	0.999799	13515.8	12507.2		MET32	0.164315	0.469489	0.999799	1630.08	1826.73
RSM18	-0.115461	0.517743	0.999799	8233.34	7600.09		INP52	0.132861	0.469665	0.999799	6738.85	7388.92
MRPS16	-0.115236	0.517898	0.999799	8395.28	7750.78		NBA1	0.12512	0.470176	0.999799	19100.6	20831.1
SRD1	-0.121403	0.518135	0.999799	4886.35	4491.99		HSX1	1.07153	0.470279	0.999799	11.7062	24.6024
VAC14	-0.113918	0.518263	0.999799	9696.61	8960.4		VMA5	0.122355	0.470629	0.999799	48615.7	52918.7
RPL1A	-0.106306	0.518291	0.999799	177250	164659		MRP8	0.124054	0.471612	0.999799	22126.6	24113.4
RPN13	-0.110091	0.518783	0.999799	18077.3	16749.1		RAD54	0.13175	0.471792	0.999799	6957.37	7622.64
RPS13	-0.106013	0.518829	0.999799	251215	233417		YKL068W-A	0.136761	0.471946	0.999799	4724.42	5194.18
YHR214C-E	-0.802935	0.518946	0.999799	32.192	18.4518		SLI15	0.144316	0.472177	0.999799	3129.45	3458.69
POL5	-0.108276	0.519504	0.999799	28638.2	26567.5		YPL264C	0.174623	0.473794	0.999799	1211.59	1367.48
RPL40A	-0.105836	0.519798	0.999799	187608	174338		PFK26	0.131753	0.474298	0.999799	6430.59	7045.51
tV(AAC)G2	-0.312384	0.519837	0.999799	208.76	168.116		GLO1	0.122175	0.474398	0.999799	29815.6	32450.6
MCX1	-0.112744	0.519862	0.999799	10608.7	9811.23		AQY1	0.166197	0.474442	0.999799	1467.17	1646.31
YLR122C	-0.179278	0.519864	0.999799	825.285	728.846		COS7	0.14078	0.474859	0.999799	3531.36	3893.33
PHO13	-0.108515	0.520474	0.999799	23987.9	22249.8		YHR182W	0.138709	0.475013	0.999799	3929.37	4325.92
RPL18A	-0.105438	0.520482	0.999799	348141	323605		VPS8	0.127784	0.475453	0.999799	9200.08	10052.1
YHR173C	-0.208953	0.520484	0.999799	535.557	463.345		VPS52	0.133829	0.476	0.999799	5217.05	5724.16
YDR132C	-0.124962	0.52088	0.999799	3715.73	3407.43		PUN1	0.121521	0.476052	0.999799	31042.8	33770.9
RRT15	-0.558518	0.521415	0.999799	63.4084	43.0542		RFA3	0.129035	0.476347	0.999799	7748.51	8473.48
CWC27	-0.11636	0.52213	0.999799	6542.78	6035.79		PCP1	0.13039	0.476394	0.999799	6793.48	7436.08
ORC6	-0.12056	0.522325	0.999799	4702.96	4325.92		VPS15	0.13034	0.476618	0.999799	6775.92	7416.6
PAC2	-0.1289	0.52239	0.999799	2978.25	2723.69		RMA1	0.139394	0.476625	0.999799	3665.98	4037.87
MIC19	-0.116253	0.522568	0.999799	6522.29	6017.34		MRX9	0.129482	0.477056	0.999799	7235.39	7914.8
MMS21	-0.143497	0.522884	0.999799	1747.15	1581.73		YBR138C	0.146553	0.477356	0.999799	2613.4	2892.83
SNZ1	-0.132491	0.52293	0.999799	2537.31	2314.68		RVS167	0.119947	0.477581	0.999799	52448.5	56995.6
ESA1	-0.115955	0.523023	0.999799	6612.04	6101.4		USO1	0.121676	0.47795	0.999799	23884.5	25986.3
YRF1-7	-0.745602	0.523375	0.999799	36.094	21.5271		CLU1	0.11938	0.47824	0.999799	67775.8	73622.7
AMD1	-0.107897	0.523476	0.999799	22030	20442.5		YOR161C-C	0.330822	0.478489	0.999799	188.274	236.798
LIN1	-0.129037	0.523637	0.999799	2901.18	2652.96		RPT3	0.120095	0.478625	0.999799	39920	43385.3
GCN4	-0.104787	0.523981	0.999799	131953	122709		COQ6	0.124194	0.47909	0.999799	12751.9	13898.3
SOV1	-0.121115	0.524361	0.999799	4339.09	3989.69		YGL149W	0.176883	0.479233	0.999799	1094.53	1237.3
YHR127W	-0.115786	0.524661	0.999799	6401.33	5907.65		LAP2	0.122014	0.480095	0.999799	18188.5	19793.7
SPT14	-0.11593	0.524725	0.999799	6308.65	5821.54		YLR410W-B	0.127456	0.480644	0.999799	7823.63	8546.26
ZUO1	-0.104418	0.524867	0.999799	161747	150454		DEF1	0.118416	0.481134	0.999799	69399.1	75335.6
CRP1	-0.105252	0.525404	0.999799	53290.4	49541		INO1	0.172997	0.481316	0.999799	1164.76	1313.15
MED4	-0.116155	0.52541	0.999799	6069.65	5600.12		FLO5	0.136798	0.481641	0.999799	3815.24	4194.71
EMC3	-0.106551	0.525902	0.999799	26756.4	24851.5		YIR014W	0.147824	0.482719	0.999799	2299.29	2547.37
ORC3	-0.123676	0.526063	0.999799	3615.26	3318.25		ECM11	0.299946	0.482783	0.999799	233.148	287.028
NOP56	-0.104314	0.526205	0.999799	101852	94748		SPC42	0.13931	0.483016	0.999799	3265.05	3596.05
CEG1	-0.110367	0.526308	0.999799	11199.9	10375		CPR1	0.116726	0.483456	0.999799	357273	387381
NIC96	-0.106685	0.5275	0.999799	22070	20496.9		tR(UCU)K	0.64411	0.483483	0.999799	38.0451	59.4558
CRT10	-0.111072	0.527653	0.999799	9575.65	8866.09		PAN3	0.124709	0.483809	0.999799	9456.64	10310.5
CCZ1	-0.124061	0.528055	0.999799	3416.25	3134.76		YFR032C-B	0.175075	0.485028	0.999799	1075.02	1213.72
YDJ1	-0.103664	0.528057	0.999799	119125	110866		ERD2	0.120305	0.485876	0.999799	17418.8	18933.6
DAS2	-0.123954	0.528587	0.999799	3402.59	3122.45		RPR2	0.134177	0.486022	0.999799	4044.48	4438.68
RIA1	-0.106265	0.528685	0.999799	22506.1	20907.9		SAS3	0.122976	0.48642	0.999799	10587.3	11529.3
PTH2	-0.109849	0.528735	0.999799	10825.3	10031.6		YBR090C	0.135913	0.48652	0.999799	3633.79	3992.76
STD1	-0.109339	0.529318	0.999799	11375.5	10545.2		TUB1	0.116903	0.487519	0.999799	47569	51584.1
IME2	-0.124858	0.529992	0.999799	3173.35	2910.26		tG(GCC)P1	0.569031	0.48771	0.999799	49.7512	73.8072
THR4	-0.103206	0.530216	0.999799	94806.4	88261.1		YIP5	0.118586	0.488392	0.999799	21802.7	23670.6
CDA1	-0.343507	0.530292	0.999799	159.984	126.087		YIM1	0.12295	0.488572	0.999799	9651.74	10510.4
YSH1	-0.11038	0.530337	0.999799	9403.96	8711.3		ROM1	0.122814	0.488981	0.999799	9650.77	10508.3
RPL4A	-0.102342	0.530997	0.999799	424979	395876		LST8	0.121733	0.489742	0.999799	10798.9	11749.7
YGR201C	-0.120257	0.531092	0.999799	3981.07	3662.68		YMR155W	0.130484	0.489859	0.999799	4677.59	5120.37
NUP133	-0.106857	0.531485	0.999799	15784.8	14657.9		DSE2	0.115967	0.48994	0.999799	52860.2	57284.6
PHO88	-0.102708	0.53197	0.999799	93714.8	87275		INO80	0.117252	0.490363	0.999799	27084.2	29377.3
GCD14	-0.109744	0.532162	0.999799	9492.73	8797.41		YDL180W	0.126002	0.490677	0.999799	6464.73	7054.74
ARL3	-0.117848	0.533231	0.999799	4424.93	4077.85		NPR1	0.125754	0.491126	0.999799	6520.34	7114.19
CWC24	-0.11931	0.533582	0.999799	4007.41	3689.34		TES1	0.125484	0.491254	0.999799	6655.94	7260.78
snR44	-0.113374	0.533661	0.999799	6138.91	5674.95		COS2	0.277981	0.491762	0.999799	266.315	322.907
APA1	-0.103077	0.533695	0.999799	45544.8	42404.3		DSN1	0.123815	0.492737	0.999799	7453.91	8121.87
HPR1	-0.109405	0.533727	0.999799	9319.09	8638.52		YKR011C	0.123136	0.493391	0.999799	7821.68	8518.58
MF(ALPHA)2	-0.164768	0.533825	0.999799	949.176	846.733		VID22	0.121041	0.493576	0.999799	9974.64	10847.6
IRC22	-0.103632	0.534562	0.999799	30690.7	28563.4		CHL4	0.131832	0.493653	0.999799	3953.76	4332.07
AAP1	-0.103687	0.535085	0.999799	28310.4	26347.1		YHL018W	0.17443	0.49381	0.999799	1002.83	1131.71
CDC31	-0.109489	0.535511	0.999799	8611.84	7982.45		YMR181C	0.122418	0.49388	0.999799	8314.31	9050.61
ATS1	-0.10617	0.535865	0.999799	13931.3	12942.9		SCS3	0.116098	0.494289	0.999799	26211.1	28407.6
UBA4	-0.107256	0.536139	0.999799	11391.1	10574.9		SCC2	0.124574	0.495858	0.999799	6277.44	6843.57
IST3	-0.124277	0.536492	0.999799	2928.49	2686.79		YGL176C	0.130966	0.496227	0.999799	3943.03	4317.72
CTF13	-0.143232	0.536876	0.999799	1502.29	1360.31		YBR012W-B	0.152296	0.496619	0.999799	1660.33	1845.18
CPR3	-0.103916	0.537019	0.999799	21775.4	20262.1		YHR213W-B	0.257943	0.497059	0.999799	311.189	372.111
BRE2	-0.110122	0.537166	0.999799	7561.21	7005.53		SUP51	0.705404	0.497963	0.999799	28.2899	46.1295
CAC2	-0.106985	0.537212	0.999799	11298.4	10490.9		YJL132W	0.134802	0.498779	0.999799	3067.99	3368.48
RVB2	-0.103239	0.537288	0.999799	26377.9	24556.3		YBL113C	0.126019	0.49943	0.999799	5068.77	5531.44
PTC2	-0.102736	0.537333	0.999799	31859.3	29669.5		MRC1	0.122815	0.499688	0.999799	6550.58	7132.65
snR64	-0.213773	0.537879	0.999799	445.81	384.413		ETR1	0.116854	0.500163	0.999799	13754.8	14915.2
EAF7	-0.105917	0.537946	0.999799	13014.3	12093.1		tD(GUC)I2	0.919528	0.500246	0.999799	14.6327	27.6777
AGP1	-0.108	0.53798	0.999799	9445.91	8764.61		ESP1	0.122043	0.500489	0.999799	6871.52	7478.11
SPT10	-0.109088	0.538136	0.999799	8207	7609.32		LDH1	0.122651	0.500612	0.999799	6463.76	7037.31
CHS7	-0.106444	0.538231	0.999799	11725.7	10891.7		SPC110	0.11914	0.500786	0.999799	9391.28	10199.7
CCH1	-0.107985	0.538633	0.999799	9221.54	8556.51		BUB2	0.140441	0.501458	0.999799	2312.94	2549.42
TIR1	-0.102942	0.538925	0.999799	24801.5	23093.5		VAC17	0.124309	0.501507	0.999799	5471.66	5964.03
NUP53	-0.105567	0.538952	0.999799	13131.4	12204.8		CIN1	0.128444	0.501593	0.999799	4097.16	4478.66
MAK32	-0.115447	0.539116	0.999799	4566.38	4215.21		CRM1	0.11311	0.501802	0.999799	33361.6	36082.5
SHE2	-0.110146	0.539595	0.999799	6974.93	6462.23		DOG2	0.119217	0.501826	0.999799	8911.33	9678.99
GRX3	-0.103109	0.540289	0.999799	20860.4	19421.5		YLR283W	0.130439	0.501852	0.999799	3627.94	3971.24
SPE4	-0.110007	0.540362	0.999799	6905.67	6398.67		PBP4	0.118482	0.50191	0.999799	9761	10596.5
YKG9	-0.110448	0.540384	0.999799	6610.09	6122.92		YCL048W-A	0.330265	0.502072	0.999799	163.886	206.045
IDP3	-0.131754	0.54047	0.999799	2048.58	1869.78		YDR098C-B	0.165506	0.502431	0.999799	1115.99	1251.65
YIP3	-0.103806	0.541492	0.999799	16059.9	14944.9		BST1	0.121888	0.502541	0.999799	6535.95	7112.14
SEC65	-0.104238	0.541556	0.999799	14602.5	13584.6		FES1	0.112698	0.502655	0.999799	35655.1	38552
GAL2	-0.144004	0.541578	0.999799	1398.89	1266		YLR042C	0.143127	0.503029	0.999799	2051.51	2265.47
YDR034C-D	-0.120924	0.541851	0.999799	3147.99	2894.88		PEX8	0.120314	0.503147	0.999799	7488.05	8139.29
UBC11	-0.210363	0.542006	0.999799	450.688	389.538		CBP1	0.124368	0.503641	0.999799	5151.69	5615.5
YCH1	-0.112638	0.542094	0.999799	5225.83	4833.35		MDM34	0.11784	0.504429	0.999799	9539.56	10351.5
KTI11	-0.119891	0.54249	0.999799	3281.63	3019.94		CSM3	0.13566	0.505018	0.999799	2661.2	2923.59
TIF6	-0.100495	0.543695	0.999799	38654.8	36053.8		MAP2	0.111137	0.505602	0.999799	51310.1	55419
NMA2	-0.109029	0.544301	0.999799	6741.78	6251.06		SPG5	0.1218	0.50569	0.999799	5997.46	6525.79
ARP6	-0.109389	0.544325	0.999799	6505.71	6030.66		KKQ8	0.118699	0.506291	0.999799	7983.61	8668.25
CKA2	-0.101882	0.544452	0.999799	20964.8	19535.3		LDS2	0.13776	0.506421	0.999799	2388.06	2627.33
SEC28	-0.101119	0.545493	0.999799	24183	22546.1		TAH1	0.121425	0.506556	0.999799	6043.31	6573.97
SRP1	-0.0998302	0.54552	0.999799	41827.1	39030.7		COS5	0.130769	0.506624	0.999799	3258.22	3567.35
GCD6	-0.100226	0.545633	0.999799	33662.1	31402.9		PTH1	0.129404	0.506953	0.999799	3479.66	3806.2
MTR4	-0.0995529	0.546411	0.999799	42414.4	39586.3		NUP116	0.111866	0.507861	0.999799	26113.5	28219
CCT8	-0.0990184	0.546466	0.999799	60423.4	56415.4		YCK2	0.111361	0.507999	0.999799	31118.9	33616.1
KAR3	-0.113224	0.546926	0.999799	4471.76	4134.23		UBP6	0.111819	0.508493	0.999799	24835.6	26837.1
GCR1	-0.100355	0.547173	0.999799	26672.5	24880.2		NCL1	0.111626	0.508862	0.999799	25510.7	27562.9
PAU9	-0.665432	0.547432	0.999799	39.0206	24.6024		CPR5	0.110406	0.509199	0.999799	41109.2	44378.6
POL1	-0.104675	0.547853	0.999799	9910.25	9216.67		NTG1	0.121223	0.50972	0.999799	5622.87	6115.75
LSM1	-0.101011	0.548179	0.999799	19792.2	18453.9		YER084W	0.254621	0.50988	0.999799	295.581	352.634
snR55	-0.25424	0.548368	0.999799	275.095	230.648		LCL1	0.124502	0.509995	0.999799	4382.01	4776.97
AMD2	-0.11254	0.548654	0.999799	4511.75	4173.18		SUT1	0.12838	0.510379	0.999799	3446.49	3767.24
SIF2	-0.107383	0.548665	0.999799	6950.54	6451.98		STB1	0.128657	0.510605	0.999799	3381.13	3696.51
IES4	-0.10922	0.548879	0.999799	5807.24	5383.83		RAD4	0.120074	0.510646	0.999799	6043.31	6567.82
VPS20	-0.117895	0.549086	0.999799	3242.61	2988.17		IDP2	0.147772	0.511022	0.999799	1599.84	1772.4
YPR195C	-0.190485	0.549135	0.999799	552.141	483.847		BIO4	0.148717	0.511702	0.999799	1544.24	1711.92
UTP6	-0.105914	0.549273	0.999799	7999.22	7433		MRL1	0.118441	0.51183	0.999799	6788.61	7369.44
CHO2	-0.0989279	0.549333	0.999799	37991.4	35473.6		ERP4	0.117815	0.512295	0.999799	7121.26	7727.2
PDP3	-0.108899	0.549436	0.999799	5883.33	5455.58		PTP1	0.118597	0.512874	0.999799	6471.56	7026.04
HAM1	-0.101439	0.549919	0.999799	15739.9	14671.2		PFS2	0.118672	0.513146	0.999799	6373.04	6919.43
BLI1	-0.117073	0.550086	0.999799	3327.48	3068.12		ERS1	0.1268	0.513422	0.999799	3546.97	3872.83
DPH2	-0.0991297	0.550107	0.999799	31146.2	29078		ISW1	0.1115	0.513933	0.999799	17050	18420
STP2	-0.10424	0.550485	0.999799	9440.05	8782.03		CKI1	0.115997	0.514077	0.999799	8165.06	8848.66
YVH1	-0.100997	0.551091	0.999799	16106.7	15017.7		MRK1	0.132818	0.514124	0.999799	2607.55	2859
APN1	-0.102612	0.551413	0.999799	11573.5	10778.9		LSM8	0.142176	0.514402	0.999799	1827.14	2016.37
RAD28	-0.120311	0.551873	0.999799	2749.98	2529.95		TIF4632	0.109871	0.515491	0.999799	23326.5	25172.4
VMA3	-0.0968176	0.552093	0.999799	124487	116407		DIT1	0.169097	0.516565	0.999799	906.253	1018.95
YBL029W	-0.112734	0.554054	0.999799	3970.34	3671.91		PMP1	0.107399	0.516707	0.999799	69402	74765.7
CDC33	-0.0965924	0.55406	0.999799	80551.2	75334.6		PAN2	0.112731	0.517212	0.999799	11112.1	12015.2
snR72	-0.34697	0.554141	0.999799	135.597	106.61		ATG31	0.133615	0.517468	0.999799	2395.86	2628.36
MSS1	-0.117758	0.554207	0.999799	2990.93	2756.49		CEF1	0.11639	0.518728	0.999799	6671.54	7232.08
MSP1	-0.104724	0.555684	0.999799	7354.4	6839.47		RPS27A	0.1067	0.519148	0.999799	67715.3	72913.3
MRH4	-0.112929	0.555692	0.999799	3795.73	3509.94		RDH54	0.110798	0.519166	0.999799	14035.7	15156.1
GIS2	-0.0961223	0.555727	0.999799	81359.9	76115.7		ADD37	0.118827	0.519218	0.999799	5298.02	5752.86
MES1	-0.0962233	0.555844	0.999799	70738.5	66174.3		SCP160	0.10661	0.519266	0.999799	71299.4	76767.7
TAL1	-0.0957586	0.556128	0.999799	113656	106357		SLG1	0.108659	0.519632	0.999799	23012.4	24812.5
NOG1	-0.0968339	0.556219	0.999799	41554	38856.4		GPD1	0.10653	0.519857	0.999799	65306.8	70311.6
STO1	-0.0978913	0.556447	0.999799	25127.3	23478.9		GAL11	0.109294	0.520192	0.999799	18317.2	19758.8
PRP31	-0.109546	0.556697	0.999799	4656.13	4315.67		SGS1	0.113612	0.520251	0.999799	8602.09	9306.88
YEA6	-0.103363	0.557119	0.999799	8194.32	7627.77		SMC4	0.110557	0.521283	0.999799	12985.1	14019.3
IBD2	-0.113636	0.557144	0.999799	3539.17	3271.09		BEM2	0.106663	0.521903	0.999799	39413.7	42438.1
STE7	-0.108514	0.557211	0.999799	4972.2	4611.93		YGR016W	0.155686	0.521974	0.999799	1153.06	1284.45
YBR230W-A	-0.116794	0.557426	0.999799	2973.37	2742.14		SMD2	0.125401	0.522025	0.999799	3256.27	3551.97
SWT1	-0.105811	0.557581	0.999799	6207.2	5768.24		RNR2	0.105864	0.523025	0.999799	52655.3	56664.5
RPC53	-0.0989776	0.557665	0.999799	16618.9	15516.9		AXL1	0.109436	0.523044	0.999799	14546.9	15693.3
tV(AAC)J	-1.01592	0.557773	0.999799	16.5837	8.2008		UBX7	0.108881	0.524173	0.999799	15212.2	16404.7
POM152	-0.0976179	0.557997	0.999799	23754.8	22200.6		GAS5	0.105548	0.525274	0.999799	42112	45308.4
HRB1	-0.0972721	0.558147	0.999799	26459.9	24734.6		FUN30	0.106983	0.525345	0.999799	22742.2	24492.7
RRT14	-0.101145	0.558644	0.999799	10438	9731.28		YIL165C	0.143039	0.525487	0.999799	1554.97	1717.04
RHB1	-0.111084	0.559383	0.999799	3954.74	3661.66		RFX1	0.117537	0.525688	0.999799	4967.32	5388.95
MRPS5	-0.103394	0.559507	0.999799	7509.51	6990.16		DIG1	0.106168	0.525886	0.999799	28703.5	30895.5
BRR1	-0.10451	0.559943	0.999799	6573.02	6113.7		ARC15	0.106482	0.52616	0.999799	24782.9	26681.3
YLR225C	-0.100384	0.559999	0.999799	11063.3	10319.7		ARB1	0.104289	0.526682	0.999799	82572.4	88762.4
YJR079W	-0.450889	0.560048	0.999799	77.0656	56.3805		tN(GUU)G	0.946001	0.527224	0.999799	11.7062	22.5522
SUP45	-0.0949205	0.560241	0.999799	77822.6	72867.2		RPN8	0.105176	0.527337	0.999799	37043.2	39844.6
CDC45	-0.117702	0.560541	0.999799	2706.08	2494.07		PUB1	0.104324	0.527595	0.999799	61522.8	66136.4
HUB1	-0.108646	0.561111	0.999799	4495.17	4169.08		YCR024C-B	0.10403	0.527614	0.999799	81396	87482
ACL4	-0.0972466	0.561442	0.999799	19748.3	18461		PSY3	0.157106	0.527776	0.999799	1053.56	1174.76
SAM37	-0.107044	0.561566	0.999799	5019.02	4660.1		YPL277C	0.149532	0.527897	0.999799	1264.27	1402.34
IWR1	-0.101292	0.562378	0.999799	8753.29	8159.8		SPG4	0.244133	0.527985	0.999799	291.679	345.459
HSP10	-0.0951153	0.562441	0.999799	41466.2	38820.5		YGR266W	0.11029	0.528368	0.999799	9564.92	10324.8
PRP28	-0.108469	0.562469	0.999799	4416.15	4096.3		NFT1	0.123758	0.528671	0.999799	3148.96	3431.01
DIF1	-0.100802	0.562745	0.999799	9218.61	8596.49		MCM4	0.10702	0.528743	0.999799	16999.3	18308.3
SPC19	-0.109155	0.562938	0.999799	4168.37	3864.63		YHC3	0.121836	0.528794	0.999799	3491.37	3799.02
POL12	-0.108218	0.563042	0.999799	4438.59	4117.83		SKO1	0.109962	0.529069	0.999799	9720.03	10489.8
MNT2	-0.0985991	0.563111	0.999799	12944.1	12089		DIE2	0.111585	0.529107	0.999799	7865.57	8498.08
PAU15	-0.51343	0.563437	0.999799	58.5309	41.004		PRK1	0.113356	0.52927	0.999799	6466.69	6995.28
UPS2	-0.109298	0.564053	0.999799	4032.78	3738.54		RAV2	0.112712	0.529407	0.999799	6872.5	7430.95
POM34	-0.0987918	0.56466	0.999799	11537.4	10773.8		CDC1	0.107486	0.529598	0.999799	14457.1	15575.4
SCJ1	-0.0952791	0.565957	0.999799	24756.6	23174.4		PRM10	0.124838	0.529664	0.999799	2928.49	3193.19
PEX34	-0.111631	0.566467	0.999799	3338.21	3089.65		ORM2	0.104252	0.530873	0.999799	34996.6	37619.1
REV3	-0.103413	0.566673	0.999799	6005.27	5589.87		CAD1	0.109725	0.531611	0.999799	9017.66	9730.25
MNN10	-0.0950718	0.567113	0.999799	23792.8	22275.4		SFH1	0.106355	0.531643	0.999799	16210.1	17450.3
VPS51	-0.103683	0.567231	0.999799	5766.27	5366.4		NIP1	0.104084	0.53188	0.999799	32956.8	35422.3
CDC42	-0.0944972	0.56754	0.999799	28258.7	26467.1		AUR1	0.104796	0.532145	0.999799	24088.4	25903.3
MCM10	-0.109474	0.56778	0.999799	3698.18	3427.93		TMA64	0.109812	0.532834	0.999799	8488.93	9160.29
SGE1	-0.0974079	0.568551	0.999799	12112	11321.2		YEL043W	0.105404	0.533191	0.999799	18313.3	19701.4
TGS1	-0.101734	0.569132	0.999799	6594.48	6145.47		VHS3	0.107201	0.533484	0.999799	12196.9	13137.7
SDS3	-0.104565	0.569796	0.999799	5000.49	4650.88		CBP4	0.112361	0.533898	0.999799	6184.76	6685.7
IBA57	-0.103745	0.570163	0.999799	5303.87	4935.86		COX15	0.105237	0.534107	0.999799	17827.5	19176.5
PET18	-0.156391	0.570391	0.999799	807.726	724.746		YKR005C	0.151431	0.534146	0.999799	1130.62	1255.75
PIF1	-0.100076	0.570634	0.999799	7541.7	7036.29		SET6	0.123751	0.53426	0.999799	2858.26	3114.25
KRE2	-0.0923605	0.571146	0.999799	53642.6	50316		AAD6	0.12189	0.534991	0.999799	3103.11	3376.68
AIR1	-0.100214	0.571294	0.999799	7257.83	6770.79		NYV1	0.105916	0.535012	0.999799	14316.7	15407.3
LCL3	-0.109096	0.571351	0.999799	3531.36	3274.17		MHO1	0.113154	0.535267	0.999799	5532.14	5983.51
BOL2	-0.0956951	0.571778	0.999799	14189.8	13279.1		SMC6	0.112512	0.535273	0.999799	5856.99	6332.04
TDA5	-0.102324	0.571927	0.999799	5739.93	5346.92		MCK1	0.103662	0.535279	0.999799	26031.6	27970.9
ALB1	-0.0964206	0.572049	0.999799	12108.1	11325.3		MSS11	0.112358	0.535631	0.999799	5879.43	6355.62
NVJ3	-0.113821	0.572373	0.999799	2694.37	2489.97		RAD16	0.107169	0.535751	0.999799	10920.9	11763
ISA2	-0.103101	0.572475	0.999799	5279.48	4915.35		CDC14	0.105434	0.536453	0.999799	14481.5	15579.5
YJR124C	-0.0965125	0.572931	0.999799	11392.1	10654.9		LSC1	0.103271	0.536568	0.999799	26179.9	28122.6
RAD53	-0.115433	0.573116	0.999799	2471.95	2281.87		ERG13	0.101782	0.536629	0.999799	57911.4	62144.6
ILV1	-0.0918036	0.573454	0.999799	51044.8	47897.8		PRM15	0.10724	0.536797	0.999799	10276.1	11069
DGR1	-0.35589	0.573732	0.999799	114.135	89.1837		SMY2	0.103868	0.537098	0.999799	20398	21920.7
GCN5	-0.0974094	0.573892	0.999799	9454.69	8837.39		NPL4	0.106568	0.537264	0.999799	11190.1	12048
THI3	-0.0979411	0.574639	0.999799	8520.14	7960.93		CSR2	0.119804	0.537422	0.999799	3325.53	3613.48
FRE2	-0.124021	0.574831	0.999799	1731.54	1588.91		PEX2	0.107357	0.537511	0.999799	9776.61	10531.9
tK(CUU)D1	-1.028	0.574943	0.999799	14.6327	7.1757		EOS1	0.107013	0.537662	0.999799	10225.3	11012.7
SRP101	-0.0929216	0.57498	0.999799	23706	22227.2		SEG1	0.10369	0.537894	0.999799	20080	21576.3
HUT1	-0.0961722	0.575656	0.999799	10596	9912.72		YIL166C	0.13183	0.538217	0.999799	1919.81	2103.51
RET1	-0.0920136	0.576047	0.999799	30311.2	28438.3		MOH1	0.143117	0.538351	0.999799	1342.31	1482.29
SQS1	-0.0970505	0.57629	0.999799	9022.53	8435.55		TAM41	0.11114	0.538674	0.999799	6027.7	6510.41
PBI1	-0.134659	0.576501	0.999799	1237.93	1127.61		PBI2	0.106075	0.538769	0.999799	11271.1	12131
DIM1	-0.092841	0.576506	0.999799	21180.4	19860.3		TMS1	0.105744	0.53941	0.999799	11544.2	12422.2
FZO1	-0.0968381	0.577006	0.999799	9033.26	8446.82		STE23	0.10324	0.539683	0.999799	19665.4	21124.2
ACO2	-0.0920499	0.577359	0.999799	25754.6	24162.6		RPS7B	0.100168	0.540377	0.999799	104611	112133
YUR1	-0.099278	0.577558	0.999799	6578.87	6141.37		PHM8	0.1057	0.540463	0.999799	11030.1	11868.6
TIF5	-0.0902333	0.578317	0.999799	63919.6	60044.2		YJL193W	0.117407	0.54067	0.999799	3592.82	3897.43
CIN4	-0.106829	0.578762	0.999799	3514.78	3263.92		VPS55	0.106652	0.540802	0.999799	9381.52	10101.3
BAS1	-0.0971521	0.578863	0.999799	8062.63	7537.56		YCR006C	0.133814	0.541178	0.999799	1724.71	1892.33
MET10	-0.0948301	0.57947	0.999799	11088.7	10383.2		PTR3	0.112149	0.541586	0.999799	5090.23	5501.71
YPR109W	-0.0988041	0.579796	0.999799	6455.96	6028.61		VPS53	0.105783	0.541672	0.999799	10272.2	11053.7
YGR204C-A	-0.163441	0.580026	0.999799	655.546	585.332		SEC3	0.102579	0.541811	0.999799	19909.3	21376.4
YEL023C	-0.10553	0.580183	0.999799	3707.93	3446.39		SMY1	0.105984	0.542016	0.999799	9807.82	10555.5
YNL162W-A	-0.142942	0.580333	0.999799	974.539	882.611		DUG1	0.100089	0.542096	0.999799	65090.2	69766.3
SPC1	-0.102318	0.580862	0.999799	4580.04	4266.47		YHR213W-A	1.07153	0.542277	0.999799	7.80412	16.4016
RDI1	-0.0936053	0.580885	0.999799	12943.1	12130		RPS11B	0.0992883	0.542413	0.999799	190864	204462
YMR027W	-0.0912281	0.580902	0.999799	24460.1	22961.2		NAT1	0.100661	0.542464	0.999799	39886.8	42769.2
MGE1	-0.0904122	0.581274	0.999799	33249.4	31229.7		UBP8	0.112101	0.542484	0.999799	4993.66	5397.15
GEM1	-0.0997732	0.581288	0.999799	5619.94	5244.41		YSW1	0.152601	0.542554	0.999799	1012.58	1125.56
YMD8	-0.0941923	0.581319	0.999799	11326.7	10610.8		MGR1	0.107585	0.543552	0.999799	7478.29	8057.29
SWC7	-0.169918	0.581498	0.999799	582.382	517.676		YEL009C-A	0.338469	0.544025	0.999799	119.988	151.715
TED1	-0.0908324	0.581692	0.999799	26239.4	24638.3		PPQ1	0.103194	0.544139	0.999799	14419.1	15488.2
YML079W	-0.0944506	0.582143	0.999799	10421.4	9761		AVT3	0.102799	0.544432	0.999799	15449.2	16590.2
tT(AGU)I1	-0.764966	0.582178	0.999799	24.3879	14.3514		tV(UAC)D	0.451803	0.544465	0.999799	61.4574	84.0582
YOR238W	-0.103568	0.582214	0.999799	4054.24	3773.39		PES4	0.288154	0.544563	0.999799	174.617	213.221
TVP38	-0.0942809	0.582581	0.999799	10503.4	9838.91		TYE7	0.100947	0.545109	0.999799	24862	26663.9
SSB1	-0.0880849	0.582946	0.999799	520217	489405		YPR063C	0.101562	0.545286	0.999799	19988.3	21446.1
PEX10	-0.0999507	0.583567	0.999799	5205.35	4856.92		RPS10A	0.0983428	0.54561	0.999799	219761	235264
YRF1-2	-0.183148	0.583821	0.999799	470.198	414.14		ART10	0.113775	0.545889	0.999799	4070.82	4404.86
YNR063W	-0.115341	0.583986	0.999799	2119.79	1956.92		LSB1	0.0996867	0.546643	0.999799	35489.2	38028.1
YCR023C	-0.092232	0.584362	0.999799	14127.4	13252.5		ERP3	0.112404	0.546948	0.999799	4379.08	4733.91
THR1	-0.0886163	0.584425	0.999799	63916.7	60108.8		DPL1	0.100074	0.547159	0.999799	27777.8	29773
ILV6	-0.0882128	0.584513	0.999799	100627	94658.8		YHR214W	0.142243	0.547739	0.999799	1242.81	1371.58
CAB2	-0.0955617	0.584651	0.999799	8001.17	7488.36		DER1	0.112598	0.547929	0.999799	4223	4565.8
OGG1	-0.103474	0.585397	0.999799	3817.19	3553		NUP49	0.10096	0.548645	0.999799	18034.3	19341.6
RSM23	-0.094184	0.585477	0.999799	9385.43	8792.28		YEL008W	0.201591	0.549367	0.999799	413.618	475.646
YNR065C	-0.0990515	0.585478	0.999799	5362.4	5006.59		PSR1	0.101934	0.549477	0.999799	13557.7	14550.3
VPS9	-0.0973574	0.585743	0.999799	6269.63	5860.5		MAG1	0.113784	0.550266	0.999799	3708.91	4013.27
AVL9	-0.0898409	0.585868	0.999799	24953.7	23447.1		NUS1	0.10274	0.550938	0.999799	10795	11591.8
AFG2	-0.0909791	0.586194	0.999799	16940.8	15905.5		SKG1	0.103261	0.551472	0.999799	9694.66	10414
YDR182W-A	-0.252009	0.586293	0.999799	218.515	183.493		GEP5	0.112742	0.551878	0.999799	3837.67	4149.61
PTI1	-0.0964943	0.587228	0.999799	6566.19	6141.37		tV(AAC)G3	0.551524	0.55222	0.999799	37.0696	54.3303
IMG1	-0.0912225	0.587332	0.999799	14777.1	13871.7		tV(AAC)L	0.455675	0.552277	0.999799	57.5554	78.9327
YNG2	-0.0993906	0.587431	0.999799	4950.74	4621.15		YGL235W	0.295202	0.552303	0.999799	157.058	192.719
DCW1	-0.0887462	0.588033	0.999799	31145.3	29287.1		INP53	0.0990177	0.553117	0.999799	22009.6	23573.2
RHO1	-0.0877597	0.588059	0.999799	58371.9	54926.9		LRG1	0.106893	0.554656	0.999799	5660.91	6096.27
CBC2	-0.0907978	0.588138	0.999799	15519.5	14572.8		YKR051W	0.109012	0.555075	0.999799	4669.79	5036.32
SAD1	-0.0941768	0.588354	0.999799	8369.91	7840.99		YEL077C	0.106491	0.555094	0.999799	5806.26	6251.06
IMG2	-0.0982304	0.588473	0.999799	5334.11	4983.01		tR(ACG)K	0.581726	0.555148	0.999799	32.192	48.1797
PEX19	-0.091599	0.588623	0.999799	12628	11851.2		SPC34	0.112321	0.555309	0.999799	3673.79	3971.24
TIM50	-0.0881372	0.588691	0.999799	39321	36990.7		SMX3	0.106603	0.555564	0.999799	5668.71	6103.45
HPM1	-0.0925316	0.588865	0.999799	10509.2	9856.34		GPP2	0.0978434	0.55588	0.999799	25333.1	27110.8
DUT1	-0.0910334	0.588885	0.999799	14015.2	13158.2		SYH1	0.0975329	0.555938	0.999799	28534.8	30530.6
MEF1	-0.0906977	0.589595	0.999799	14473.7	13591.8		YLR296W	0.502166	0.556594	0.999799	44.8737	63.5562
SEC17	-0.090189	0.589712	0.999799	16246.2	15261.7		MMT2	0.102289	0.556982	0.999799	8827.43	9476.03
GAS2	-0.0980592	0.589779	0.999799	5233.64	4889.73		DCI1	0.132971	0.557502	0.999799	1457.42	1598.13
TRS31	-0.0948094	0.589888	0.999799	7300.75	6836.39		FAT1	0.0985709	0.557634	0.999799	17220.8	18438.5
CAB1	-0.0908302	0.590091	0.999799	13637.7	12805.6		SAE2	0.143333	0.557729	0.999799	1089.65	1203.47
GYP8	-0.0945826	0.590402	0.999799	7372.94	6905.07		IMP2'	0.0973541	0.558399	0.999799	23387	25019.6
BCH2	-0.0944251	0.590551	0.999799	7478.29	7004.51		YPL060C-A	0.283034	0.55851	0.999799	166.813	202.97
SRB6	-0.0977255	0.590784	0.999799	5252.17	4908.18		UTP14	0.0960553	0.559387	0.999799	36698.9	39225.5
FYV4	-0.101818	0.59092	0.999799	3808.41	3548.9		BUD31	0.126752	0.559432	0.999799	1750.07	1910.79
CUS2	-0.0958458	0.591705	0.999799	6135.99	5741.59		GLG2	0.115281	0.5597	0.999799	2851.43	3088.63
NPA3	-0.0875386	0.592218	0.999799	32770.5	30841.2		KEG1	0.112746	0.559991	0.999799	3265.05	3530.44
URE2	-0.089425	0.592277	0.999799	16559.4	15564.1		RIM20	0.100977	0.560319	0.999799	9272.27	9944.5
YHR140W	-0.131852	0.592619	0.999799	1127.69	1029.2		PTC5	0.0991008	0.560541	0.999799	12639.7	13538.5
URB2	-0.0909865	0.593116	0.999799	11226.2	10540.1		SEC26	0.0951585	0.560558	0.999799	53758.7	57424.1
TRM9	-0.0909425	0.593354	0.999799	11183.3	10500.1		tE(UUC)E2	0.605868	0.560984	0.999799	28.2899	43.0542
tG(GCC)O1	-0.722014	0.593653	0.999799	25.3634	15.3765		MIC10	0.0984892	0.561313	0.999799	13705	14673.3
SUE1	-0.197756	0.593964	0.999799	360.94	314.706		YKR045C	0.112777	0.561618	0.999799	3161.64	3418.71
DBF20	-0.100134	0.594763	0.999799	3947.91	3683.18		YKU70	0.106726	0.561901	0.999799	4740.02	5103.97
DUS3	-0.0876755	0.595706	0.999799	21222.3	19971		YPR064W	0.230337	0.562121	0.999799	268.266	314.706
CMD1	-0.0864729	0.596213	0.999799	33092.4	31167.1		GEP7	0.123783	0.562403	0.999799	1877.87	2046.1
RPL1B	-0.0844939	0.597254	0.999799	281868	265834		GPB1	0.100554	0.562413	0.999799	9024.48	9675.92
HRQ1	-0.0905523	0.597754	0.999799	9730.76	9138.77		YPK2	0.0964022	0.56261	0.999799	21653.5	23149.8
RPS1A	-0.0842049	0.598231	0.999799	340375	321077		GPI11	0.104281	0.563117	0.999799	5693.1	6119.85
IMP2	-0.0951733	0.598542	0.999799	5399.47	5054.77		CRD1	0.110958	0.563254	0.999799	3415.28	3688.31
snR47	-0.166833	0.599001	0.999799	531.655	473.596		CIR2	0.097414	0.563294	0.999799	15411.2	16487.7
YNL284C-B	-0.0953067	0.599235	0.999799	5234.61	4899.98		IRC24	0.0982533	0.563836	0.999799	12418.3	13293.5
RTT10	-0.087283	0.59988	0.999799	17079.3	16076.6		MRN1	0.0970273	0.564298	0.999799	15811.1	16911.1
PFA5	-0.0975644	0.600186	0.999799	4233.73	3956.89		MCH1	0.101501	0.564689	0.999799	7295.87	7827.66
EMC6	-0.0892052	0.600595	0.999799	10723.8	10080.8		YER188C-A	0.250172	0.565192	0.999799	214.613	255.25
CMC1	-0.0922304	0.600756	0.999799	6891.03	6464.28		HRP1	0.0943851	0.565336	0.999799	37387.6	39915.3
EKI1	-0.0937103	0.601944	0.999799	5660.91	5304.89		PIC2	0.0951941	0.565412	0.999799	25304.8	27030.9
BUL3	-0.114429	0.602794	0.999799	1710.08	1579.68		HUR1	0.126398	0.567055	0.999799	1610.57	1758.05
RTC5	-0.0877583	0.602879	0.999799	12589	11846.1		YIR035C	0.0959057	0.56717	0.999799	17174.9	18355.4
ARK1	-0.0881999	0.602943	0.999799	11485.7	10804.6		PRE1	0.0941885	0.56723	0.999799	31552	33680.7
RRP46	-0.089205	0.603232	0.999799	9502.49	8932.72		TSC10	0.0969077	0.567342	0.999799	13357.7	14285.8
MRX6	-0.0922542	0.603383	0.999799	6317.43	5926.1		YAR066W	0.196157	0.567634	0.999799	389.23	445.919
BUB3	-0.0947043	0.603843	0.999799	4902.94	4591.42		DCK1	0.0962465	0.568493	0.999799	14395.7	15388.8
ASP1	-0.0842789	0.604386	0.999799	34438.6	32484.4		YKE4	0.0979646	0.568517	0.999799	10286.8	11009.6
YBR196C-A	-0.189234	0.604391	0.999799	371.671	325.982		FDO1	0.11625	0.568568	0.999799	2354.89	2552.5
FPS1	-0.0846537	0.604485	0.999799	28170.9	26565.5		SOE1	0.299799	0.56874	0.999799	136.572	168.116
EFR3	-0.0857086	0.604633	0.999799	18762.1	17679.9		RTT101	0.102242	0.570404	0.999799	5621.89	6034.76
YOR142W-B	-0.154237	0.604746	0.999799	626.28	562.78		SUP54	0.919528	0.57059	0.999799	9.75515	18.4518
YNL095C	-0.0903673	0.604931	0.999799	7517.31	7060.89		ENA5	0.109657	0.57067	0.999799	3205.54	3458.69
PDB1	-0.0829892	0.6051	0.999799	88400.1	83458.5		VPS3	0.0998169	0.570688	0.999799	7242.22	7761.03
PET100	-0.0972592	0.605307	0.999799	3869.87	3617.58		RCR2	0.0997166	0.571127	0.999799	7218.81	7735.41
NGL1	-0.0925955	0.605313	0.999799	5751.63	5394.08		PTK1	0.0962015	0.571411	0.999799	12216.4	13058.7
FRE5	-0.0889444	0.606177	0.999799	8738.66	8216.18		SML1	0.0922645	0.571635	0.999799	48924	52155
YJR027W	-0.0882705	0.606464	0.999799	9592.23	9022.93		MRP49	0.104874	0.571651	0.999799	4339.09	4666.26
SFA1	-0.0845686	0.60663	0.999799	23172.4	21853.1		APQ12	0.102172	0.571718	0.999799	5453.13	5853.32
CIN10	-0.0892429	0.607114	0.999799	8066.53	7582.67		VTI1	0.0971511	0.571952	0.999799	10017.6	10715.4
KSS1	-0.093182	0.607222	0.999799	5153.64	4831.3		SLA2	0.0921296	0.572241	0.999799	47890	51047.9
SPC98	-0.0968786	0.60859	0.999799	3709.88	3468.94		YGL082W	0.0958354	0.572286	0.999799	12516.8	13376.5
RPL6A	-0.0817538	0.608636	0.999799	170931	161514		WAR1	0.0990426	0.572583	0.999799	7448.05	7977.33
MRPL7	-0.0876888	0.609008	0.999799	9429.32	8873.27		YFR045W	0.102243	0.572792	0.999799	5259	5645.23
YOL118C	-0.131042	0.609063	0.999799	975.515	890.812		SUP56	0.563385	0.572943	0.999799	31.2165	46.1295
GET1	-0.0855783	0.609295	0.999799	13992.8	13186.9		ADA2	0.10109	0.572984	0.999799	5843.33	6267.46
YTM1	-0.0837485	0.609652	0.999799	23517.7	22191.4		JID1	0.123389	0.573423	0.999799	1652.52	1800.08
YOR316C-A	-0.209651	0.609764	0.999799	280.948	242.949		SEC22	0.0956898	0.573454	0.999799	12073	12900.9
YJL107C	-0.102556	0.609791	0.999799	2583.16	2405.91		BUD9	0.0964033	0.573634	0.999799	10489.7	11214.6
UTR1	-0.0848561	0.610296	0.999799	15687.2	14791.2		GPI8	0.0982554	0.57416	0.999799	7773.88	8321.76
YBL039W-A	-0.118735	0.610403	0.999799	1350.11	1243.45		FMP40	0.101037	0.574515	0.999799	5617.99	6025.54
THI6	-0.0880981	0.610553	0.999799	8307.48	7815.36		IQG1	0.0939116	0.57459	0.999799	16908.6	18045.9
AIM36	-0.0920986	0.610597	0.999799	5213.15	4890.75		IMH1	0.0927163	0.575376	0.999799	23013.4	24540.9
IRA2	-0.082748	0.610684	0.999799	32886.5	31053.4		VAN1	0.0925159	0.576372	0.999799	22435.9	23921.7
RSM22	-0.0897237	0.61101	0.999799	6613.99	6215.18		YJL068C	0.0941677	0.577145	0.999799	13385	14287.8
YAL064W-B	-0.163919	0.611075	0.999799	505.317	451.044		CAF40	0.0944356	0.577787	0.999799	12191	13015.7
MET12	-0.0839318	0.611174	0.999799	19194.2	18109.4		MRS2	0.111294	0.577851	0.999799	2583.16	2790.32
SHH3	-0.11802	0.611542	0.999799	1362.79	1255.75		YDL086W	0.0929215	0.577997	0.999799	17174.9	18317.5
TIM23	-0.082629	0.611737	0.999799	30417.5	28724.3		FMP30	0.0994263	0.579246	0.999799	5745.78	6155.73
NIT1	-0.0987385	0.612012	0.999799	3075.8	2872.33		HAL5	0.0904067	0.579249	0.999799	42885.6	45659
RPS4A	-0.0806072	0.612327	0.999799	439327	415454		SNP1	0.105431	0.579321	0.999799	3528.44	3795.95
RMP1	-0.0997458	0.61264	0.999799	2867.04	2675.51		YIL086C	0.243711	0.579553	0.999799	207.785	246.024
YPL062W	-0.270702	0.612678	0.999799	157.058	130.188		STV1	0.0915843	0.579779	0.999799	22510	23985.3
YDR170W-A	-0.094644	0.612868	0.999799	3981.07	3728.29		IRC23	0.112237	0.579896	0.999799	2386.11	2579.15
RSM24	-0.0877946	0.613187	0.999799	7837.28	7374.57		SRO7	0.0970412	0.580025	0.999799	7327.09	7836.89
CCT7	-0.0814305	0.613254	0.999799	51317.9	48501.6		TAX4	0.0976833	0.58052	0.999799	6665.69	7132.65
ELA1	-0.0911403	0.613396	0.999799	5297.04	4972.76		SMA1	0.319458	0.580789	0.999799	109.258	136.338
YDL057W	-0.099116	0.61347	0.999799	2929.47	2734.97		MPC54	0.142069	0.580899	0.999799	895.522	988.196
PAU20	-0.846	0.613484	0.999799	16.5837	9.2259		DAM1	0.0982916	0.581197	0.999799	6095.99	6525.79
FOB1	-0.0869198	0.613751	0.999799	8703.54	8194.65		tD(GUC)J1	0.978422	0.581444	0.999799	7.80412	15.3765
NUT2	-0.107223	0.613761	0.999799	1958.83	1818.53		MRX8	0.104806	0.581588	0.999799	3511.85	3776.47
TRM13	-0.0863737	0.614296	0.999799	9268.36	8729.75		WHI5	0.0976268	0.581899	0.999799	6413.03	6862.02
KEX1	-0.082513	0.614316	0.999799	23860.1	22533.7		HLR1	0.125864	0.58199	0.999799	1372.55	1497.67
MGM1	-0.0850399	0.614464	0.999799	11695.4	11026		YPR158W-B	0.143321	0.582066	0.999799	860.404	950.268
SSY5	-0.0868818	0.614586	0.999799	8461.61	7967.08		YSP3	0.105206	0.58209	0.999799	3386.99	3643.21
IFA38	-0.0816422	0.614739	0.999799	34264	32378.8		VMA1	0.088563	0.582258	0.999799	148260	157646
YHR045W	-0.084454	0.61552	0.999799	12470	11761		BCK1	0.0937089	0.582307	0.999799	11019.4	11758.9
BDS1	-0.0887788	0.615632	0.999799	6363.28	5983.51		FRA1	0.0896671	0.582366	0.999799	40404.8	42995.8
SEC4	-0.0818665	0.615652	0.999799	27175.9	25676.7		YLL006W-A	0.860028	0.582419	0.999799	10.7307	19.4769
IFM1	-0.0949011	0.615775	0.999799	3670.86	3437.16		PIM1	0.0898883	0.582482	0.999799	34735.1	36968.2
MET31	-0.0913391	0.616224	0.999799	4824.89	4528.89		TOP3	0.10914	0.582817	0.999799	2659.25	2868.23
tQ(UUG)D3	-0.928461	0.616332	0.999799	13.6572	7.1757		SCL1	0.0897024	0.58304	0.999799	35477.5	37753.4
YCL002C	-0.0878796	0.616438	0.999799	6900.79	6492.98		PHO2	0.0962147	0.583067	0.999799	7291.97	7794.86
CKB2	-0.0837438	0.616821	0.999799	13547	12783		GPI13	0.0913889	0.583637	0.999799	17173	18296
SNF4	-0.0832066	0.616841	0.999799	15461.9	14595.4		ECM13	0.160515	0.583725	0.999799	597.99	668.365
NOP14	-0.0811076	0.617499	0.999799	31316.9	29604.9		YDL144C	0.0927972	0.583882	0.999799	12086.6	12889.6
CBR1	-0.0800957	0.617728	0.999799	62511.9	59136		NAP1	0.0884992	0.584113	0.999799	74286.4	78986
CWC25	-0.0900614	0.617766	0.999799	5219.98	4904.08		NVJ2	0.090901	0.584195	0.999799	18979.6	20213.9
ISC10	-0.0974492	0.618085	0.999799	2974.34	2780.07		YDR042C	0.209472	0.584253	0.999799	291.679	337.258
YFL041W-A	-0.148223	0.618497	0.999799	621.403	560.73		MIS1	0.0885658	0.584367	0.999799	64139.1	68199.9
PRP5	-0.0851208	0.619074	0.999799	9234.22	8705.15		FUR1	0.089327	0.584625	0.999799	34580	36788.8
CDS1	-0.0828344	0.619221	0.999799	14516.6	13706.6		YGR050C	0.133591	0.584722	0.999799	1065.26	1168.61
YLR162W	-0.423233	0.619503	0.999799	60.4819	45.1044		GLT1	0.0894988	0.585666	0.999799	27631.4	29399.9
IML3	-0.0934952	0.619837	0.999799	3727.44	3493.54		YGL108C	0.0963933	0.585752	0.999799	6509.61	6959.4
ERV46	-0.0793704	0.61989	0.999799	77521.2	73371.5		TRX2	0.0882075	0.585767	0.999799	63511.8	67516.2
ASA1	-0.0908749	0.620407	0.999799	4526.39	4250.06		CTK3	0.100507	0.586329	0.999799	4327.38	4639.6
YJR154W	-0.129098	0.621018	0.999799	909.18	831.356		MEX67	0.0901545	0.586511	0.999799	19745.4	21018.7
YLR278C	-0.0812191	0.62129	0.999799	19924.9	18834.2		ASK10	0.0905604	0.586977	0.999799	16823.7	17913.6
KIN28	-0.0875911	0.621644	0.999799	6034.53	5679.05		KRE9	0.0890514	0.587328	0.999799	27702.7	29466.5
YMR253C	-0.0869461	0.621704	0.999799	6489.12	6109.6		YKL077W	0.0887482	0.587462	0.999799	31524.7	33524.9
TGA1	-0.735819	0.621742	0.999799	20.4858	12.3012		RPS30A	0.0871217	0.587795	0.999799	146425	155539
MIA40	-0.0801315	0.621766	0.999799	29728.8	28122.6		MSS51	0.0900633	0.588421	0.999799	17353.4	18471.3
YMR226C	-0.0795426	0.621852	0.999799	41652.5	39418.2		RPS29A	0.0873413	0.589073	0.999799	63558.7	67525.4
YCL021W-A	-0.108262	0.622019	0.999799	1681.79	1560.2		YMR160W	0.0961402	0.589154	0.999799	6010.14	6424.3
BSC1	-0.0852305	0.622258	0.999799	7968	7510.91		ATG38	0.106429	0.589445	0.999799	2749	2959.46
UTP20	-0.0798563	0.622379	0.999799	31670.1	29964.7		YDR306C	0.0937295	0.589463	0.999799	7989.46	8525.76
KRE33	-0.0796743	0.622512	0.999799	34431.8	32581.8		YPR117W	0.090163	0.58969	0.999799	15383.9	16376
TPA1	-0.0796557	0.622514	0.999799	34798.6	32929.3		SCS2	0.0870994	0.590759	0.999799	52774.4	56058.6
YML003W	-0.105024	0.623033	0.999799	1888.6	1756		VBA4	0.0880434	0.590822	0.999799	28810.8	30623.8
SPO75	-0.0925896	0.62304	0.999799	3719.64	3488.42		ASI1	0.091202	0.590845	0.999799	11368.6	12110.5
BRE4	-0.0823942	0.623422	0.999799	12464.1	11772.2		PMT2	0.0864419	0.591388	0.999799	91636.9	97295.3
RPL37A	-0.0781142	0.624256	0.999799	100406	95113.9		KAP104	0.0878239	0.591666	0.999799	28771.8	30577.7
EXO5	-0.0871117	0.624648	0.999799	5808.21	5467.88		GLO3	0.0876646	0.591747	0.999799	30792.1	32721.2
GRS1	-0.0778524	0.624781	0.999799	129472	122671		PST2	0.0872878	0.591757	0.999799	38016.8	40387.9
YPL150W	-0.0834853	0.624956	0.999799	9355.18	8829.19		YAR062W	0.5436	0.59185	0.999799	30.2409	44.0793
PRP2	-0.0839307	0.625219	0.999799	8604.04	8117.77		PUS4	0.0906752	0.592391	0.999799	11610.6	12363.7
GUF1	-0.0947827	0.625317	0.999799	3064.09	2869.26		PER1	0.0915133	0.592558	0.999799	9861.48	10507.3
YMR317W	-0.0835341	0.625783	0.999799	8950.35	8446.82		RPL34A	0.0860584	0.592693	0.999799	98309.4	104352
RPB4	-0.0795114	0.626131	0.999799	23887.4	22606.5		tI(AAU)E2	0.808497	0.593046	0.999799	11.7062	20.502
NPT1	-0.0785049	0.626283	0.999799	39772.7	37666.3		YOR186W	0.219488	0.593272	0.999799	243.879	283.953
RPL19A	-0.0772441	0.626377	0.999799	246300	233459		DAP1	0.0915801	0.593835	0.999799	9201.05	9804.06
PRO3	-0.0779932	0.626856	0.999799	53169.4	50371.4		MKK2	0.0962055	0.593878	0.999799	5202.42	5561.17
ERG2	-0.0778551	0.626872	0.999799	60564.8	57383.1		YJR056C	0.0968005	0.594357	0.999799	4858.06	5195.21
SUA7	-0.0799384	0.626886	0.999799	18998.1	17974.1		FSH2	0.0939176	0.594608	0.999799	6487.17	6923.53
VAM7	-0.0903275	0.627085	0.999799	4044.48	3799.02		CUB1	0.0878167	0.594998	0.999799	20278	21550.7
PPX1	-0.0797189	0.627712	0.999799	19063.5	18038.7		SKI7	0.0959506	0.595184	0.999799	5142.91	5496.59
NMD2	-0.0790334	0.627742	0.999799	24638.6	23325.1		MED11	0.0997242	0.595205	0.999799	3756.71	4025.57
THI74	-0.0900257	0.628363	0.999799	4024	3780.57		TDA4	0.0931166	0.595281	0.999799	6988.59	7454.53
PBY1	-0.0817882	0.62837	0.999799	10827.2	10230.5		YOR032W-A	0.287567	0.595392	0.999799	126.817	154.79
KTR3	-0.0782028	0.629769	0.999799	28627.4	27117		AIM29	0.0885198	0.595738	0.999799	15481.4	16461.1
NOP6	-0.0784237	0.629797	0.999799	25692.1	24332.8		CKS1	0.0918485	0.596066	0.999799	8047.02	8575.99
STE4	-0.0785919	0.63023	0.999799	22841.7	21630.6		tR(UCU)G3	0.362762	0.596202	0.999799	74.1391	95.3343
KAR1	-0.0857341	0.630556	0.999799	5657.98	5331.55		SHY1	0.0931747	0.596244	0.999799	6711.54	7159.3
YBR144C	-0.24829	0.630773	0.999799	166.813	140.439		STR3	0.11543	0.596823	0.999799	1641.79	1778.55
GRH1	-0.0778714	0.630884	0.999799	29421.5	27875.5		YBR062C	0.092366	0.596979	0.999799	7242.22	7721.05
POP4	-0.0902085	0.631425	0.999799	3706.96	3482.26		MOT3	0.0887897	0.597347	0.999799	13049.5	13877.8
HTB2	-0.0765617	0.631662	0.999799	68906.4	65345		YBP2	0.0930859	0.598223	0.999799	6350.6	6773.86
RBS1	-0.0796869	0.631695	0.999799	14312.7	13543.6		GCD7	0.0869384	0.598293	0.999799	20350.2	21614.2
PMT5	-0.0809666	0.632217	0.999799	10464.3	9893.24		COX20	0.0918886	0.598317	0.999799	7344.65	7827.66
ARG2	-0.0877218	0.632413	0.999799	4433.71	4172.16		TRK2	0.0903647	0.598456	0.999799	9130.82	9721.02
PMP3	-0.0764064	0.63266	0.999799	62278.8	59066.3		SDH5	0.0942817	0.598512	0.999799	5523.36	5896.38
FRM2	-0.182891	0.632715	0.999799	325.822	287.028		GLE1	0.0889861	0.598891	0.999799	11459.4	12188.4
CYC3	-0.0791972	0.632861	0.999799	15064.9	14260.2		FKH2	0.0886345	0.599091	0.999799	12187.1	12959.3
YDL176W	-0.0855782	0.63292	0.999799	5370.21	5060.92		RGA2	0.0902117	0.599393	0.999799	8981.56	9561.11
RPL20B	-0.0756981	0.632955	0.999799	199163	188982		NUM1	0.0859532	0.599953	0.999799	25145.8	26689.5
RPO26	-0.0770361	0.633431	0.999799	32898.3	31187.6		SWD1	0.0931189	0.600142	0.999799	5952.59	6349.47
YDL186W	-0.119924	0.633618	0.999799	1012.58	931.816		MET28	0.109075	0.600161	0.999799	2034.92	2194.74
YGL118C	-0.481008	0.633654	0.999799	42.9226	30.753		CTF18	0.0940192	0.600611	0.999799	5339.97	5699.56
PRP4	-0.0846032	0.633663	0.999799	5839.43	5506.84		tE(UUC)K	0.434101	0.601122	0.999799	47.8002	64.5813
PPN1	-0.0768977	0.633786	0.999799	33895.2	32135.9		TAO3	0.0860612	0.601201	0.999799	21199.9	22503
YTP1	-0.0886837	0.633847	0.999799	3953.76	3718.04		NHX1	0.086741	0.601528	0.999799	16566.2	17592.8
TOM20	-0.0781465	0.634247	0.999799	18600.1	17619.4		PTP2	0.0906783	0.602335	0.999799	7447.08	7930.17
VMA11	-0.076663	0.634272	0.999799	36394.5	34511		YJR015W	0.0853488	0.602579	0.999799	24325.4	25807.9
END3	-0.0782112	0.63451	0.999799	17820.7	16880.3		tL(CAA)G1	0.76341	0.602657	0.999799	12.6817	21.5271
TDA2	-0.0880829	0.634605	0.999799	4079.6	3837.97		YBR200W-A	0.76341	0.602657	0.999799	12.6817	21.5271
RNA1	-0.0762554	0.634702	0.999799	45126.3	42803.1		SRL3	0.091611	0.602937	0.999799	6472.54	6896.87
CAR1	-0.077721	0.63548	0.999799	19355.2	18340.1		VMA13	0.0834562	0.603259	0.999799	83554.8	88530.7
NKP1	-0.0891631	0.636064	0.999799	3627.94	3410.51		RNH203	0.0956895	0.6033	0.999799	4274.7	4567.85
tC(GCA)B	-0.835353	0.636175	0.999799	14.6327	8.2008		VPS72	0.0870484	0.603518	0.999799	13349.9	14180.2
tF(GAA)N	-0.835353	0.636175	0.999799	14.6327	8.2008		CDC39	0.0844803	0.603561	0.999799	32671.9	34642.2
TYR1	-0.0791282	0.636329	0.999799	12316.8	11659.5		DLD1	0.0861203	0.603785	0.999799	16698.9	17726
SNQ2	-0.0755707	0.636542	0.999799	55499.9	52667.6		HSE1	0.0873046	0.604122	0.999799	12155.9	12914.2
YNL146W	-0.136216	0.636668	0.999799	669.203	608.909		PTC6	0.0914997	0.604164	0.999799	6298.9	6711.33
EBS1	-0.0773291	0.636696	0.999799	19970.7	18928.5		RTT105	0.107237	0.604894	0.999799	2063.21	2222.42
RHO2	-0.0807407	0.636899	0.999799	8774.75	8297.16		GTS1	0.0860811	0.60495	0.999799	15493.1	16445.7
VOA1	-0.0755991	0.636949	0.999799	49322	46804		CAM1	0.0827697	0.6058	0.999799	88679.1	93915.6
TSA2	-0.0855582	0.637278	0.999799	4775.14	4500.19		HXT14	0.388721	0.606145	0.999799	59.5064	77.9076
ECM9	-0.0929099	0.637433	0.999799	2752.9	2581.2		CYB5	0.0903617	0.606194	0.999799	6756.41	7193.13
CTP1	-0.0878684	0.637555	0.999799	3879.62	3650.38		GYP5	0.0867571	0.606348	0.999799	12043.7	12790.2
ENT5	-0.0794504	0.637947	0.999799	10544.3	9979.35		YKL222C	0.0959159	0.606556	0.999799	3891.33	4158.83
COG2	-0.0872824	0.638231	0.999799	4005.46	3770.32		YHL041W	0.535479	0.608172	0.999799	28.2899	41.004
BET5	-0.0837256	0.638388	0.999799	5583.85	5269.01		PTC4	0.0888208	0.608306	0.999799	7686.08	8174.15
RAD9	-0.0791874	0.638473	0.999799	10817.5	10239.7		tK(CUU)G3	0.837067	0.608469	0.999799	9.75515	17.4267
GLC7	-0.0751527	0.638608	0.999799	51220.4	48620.5		YLR464W	0.837067	0.608469	0.999799	9.75515	17.4267
TOM70	-0.0752103	0.639095	0.999799	44130.3	41888.7		COS12	0.245178	0.60912	0.999799	167.788	198.869
MIF2	-0.091164	0.63977	0.999799	2936.3	2756.49		DUF1	0.084056	0.609785	0.999799	19576.6	20751.1
YPT7	-0.0765628	0.640558	0.999799	18648.9	17685		YOL057W	0.083943	0.610249	0.999799	19529.8	20699.8
COS3	-0.133186	0.64093	0.999799	685.787	625.311		PPZ2	0.0860993	0.610396	0.999799	11052.6	11732.3
PAU13	-0.257777	0.641043	0.999799	143.401	119.937		BCH1	0.0833945	0.610466	0.999799	23507.9	24906.9
YEL076C	-0.236204	0.641112	0.999799	172.666	146.589		SPP41	0.083983	0.61082	0.999799	18341.6	19441
NRP1	-0.0768496	0.641351	0.999799	15989.7	15160.2		OXA1	0.0833074	0.611722	0.999799	21421.3	22694.7
PEX14	-0.0804325	0.641414	0.999799	7659.74	7244.38		RET2	0.081855	0.612117	0.999799	43461.1	45998.3
BAP3	-0.0747072	0.641772	0.999799	39487.9	37495.1		AIM2	0.0858769	0.612517	0.999799	10346.3	10980.9
CCT6	-0.0738191	0.642212	0.999799	88554.3	84137.1		CDC25	0.0829697	0.613205	0.999799	21076	22323.6
DOS2	-0.0778524	0.642842	0.999799	11325.7	10730.7		GIS3	0.0867161	0.613682	0.999799	8481.12	9006.53
RUF5-1	-0.332366	0.642877	0.999799	83.8942	66.6315		YJL043W	0.162678	0.614204	0.999799	448.737	502.299
MAK3	-0.0797437	0.643179	0.999799	7928.01	7501.68		FBP1	0.125336	0.614832	0.999799	975.515	1064.05
PUS7	-0.0746898	0.643186	0.999799	32002.7	30388.1		RSE1	0.0839379	0.614878	0.999799	13778.2	14603.6
GPI18	-0.0785359	0.643441	0.999799	9598.09	9089.56		BNA2	0.135988	0.614967	0.999799	747.244	821.105
RAM2	-0.0768131	0.643553	0.999799	13866.9	13147.9		SPT7	0.0834132	0.615893	0.999799	14743	15620.5
TVP18	-0.076914	0.644022	0.999799	13119.7	12438.6		DET1	0.0852995	0.616098	0.999799	9663.45	10252
YLR307C-A	-0.71696	0.644302	0.999799	18.5348	11.2761		PRE5	0.0809518	0.616403	0.999799	38262.6	40471
COS10	-0.0869311	0.644347	0.999799	3591.84	3381.81		SNF3	0.0889015	0.616633	0.999799	5717.49	6080.89
RPL36A	-0.0736832	0.644635	0.999799	51672	49099.2		HRA1	0.129054	0.617266	0.999799	863.33	944.117
NAM7	-0.0744156	0.645255	0.999799	28207	26788.9		KOG1	0.0839114	0.617749	0.999799	11657.4	12355.5
ARP2	-0.0734596	0.645543	0.999799	51911	49334		IST1	0.0864312	0.618069	0.999799	7422.69	7880.97
YRA1	-0.0733342	0.645571	0.999799	58448	55551.2		YIP4	0.0819809	0.618167	0.999799	19052.8	20166.8
tR(ACG)J	-0.478664	0.645683	0.999799	39.9961	28.7028		RRI1	0.092757	0.618343	0.999799	3817.19	4070.67
HPF1	-0.0725176	0.647112	0.999799	111140	105692		tK(CUU)P	0.782025	0.619659	0.999799	10.7307	18.4518
RMD1	-0.0833393	0.647345	0.999799	4533.22	4278.77		SWA2	0.0848814	0.619964	0.999799	8708.42	9236.15
HTL1	-0.0898332	0.64752	0.999799	2765.58	2598.63		YPL225W	0.0802686	0.620171	0.999799	32432.9	34288.6
NNT1	-0.0759899	0.647528	0.999799	13268	12587.2		SPA2	0.0808031	0.620254	0.999799	24506.9	25918.6
ELG1	-0.0860418	0.647722	0.999799	3573.31	3366.43		YBR219C	0.607585	0.620449	0.999799	19.5103	29.7279
CCA1	-0.0773087	0.647762	0.999799	9822.46	9309.96		tS(AGA)J	0.541017	0.621597	0.999799	25.3634	36.9036
MRX5	-0.0908979	0.647956	0.999799	2574.38	2417.19		HST4	0.103968	0.622768	0.999799	1844.7	1982.54
MEU1	-0.0742605	0.647999	0.999799	22227.1	21111.9		IZH3	0.0841944	0.623071	0.999799	8519.17	9031.13
ARI1	-0.0748128	0.648027	0.999799	18031.4	17120.2		YPR148C	0.0796002	0.623286	0.999799	30432.2	32158.4
HCH1	-0.073848	0.648293	0.999799	25879.4	24588.1		YLR281C	0.105027	0.623488	0.999799	1744.22	1875.93
PRP24	-0.0899819	0.648559	0.999799	2689.49	2526.87		EMT4	0.878887	0.624187	0.999799	7.80412	14.3514
RMD9	-0.0779541	0.648599	0.999799	8434.3	7990.66		ARH1	0.0855315	0.624212	0.999799	6701.78	7111.12
TFC1	-0.0784135	0.648919	0.999799	7737.78	7328.44		YNL184C	0.122929	0.624629	0.999799	941.371	1025.1
ADE5%2C7	-0.0720188	0.649066	0.999799	119171	113368		ADH7	0.105497	0.624837	0.999799	1678.86	1806.23
NUP84	-0.0755673	0.649334	0.999799	13173.3	12501.1		GAT2	0.0807631	0.624879	0.999799	16256.9	17193
MRP13	-0.0779878	0.649597	0.999799	8046.04	7622.64		ARR1	0.0864901	0.624988	0.999799	5802.36	6160.85
IRT1	-0.0863843	0.649694	0.999799	3340.16	3146.03		GAL4	0.0884696	0.624998	0.999799	4707.83	5005.56
GYL1	-0.0773371	0.650115	0.999799	8765.97	8308.44		YHL017W	0.081041	0.625407	0.999799	14453.2	15288.3
FAA4	-0.071875	0.65017	0.999799	94705.9	90103.2		YMR254C	0.173225	0.625695	0.999799	347.283	391.588
DOT1	-0.0804457	0.650229	0.999799	5649.2	5342.82		BMH1	0.0772465	0.626509	0.999799	203926	215143
BER1	-0.079588	0.65065	0.999799	6179.88	5848.2		NCE101	0.0931503	0.626821	0.999799	3101.16	3308
SSL1	-0.0760355	0.650853	0.999799	10836	10279.7		RRD1	0.0808411	0.626973	0.999799	13709.9	14500
CSS2	-0.0881062	0.650918	0.999799	2896.3	2724.72		ELP6	0.0834038	0.627485	0.999799	8026.53	8504.23
UPC2	-0.074137	0.651322	0.999799	17237.3	16373.9		SLT2	0.0783253	0.62766	0.999799	33884.5	35775
tR(UCU)M2	-0.494064	0.651736	0.999799	36.094	25.6275		PHO85	0.080455	0.627855	0.999799	14304.9	15125.4
tW(CCA)G1	-0.462804	0.651818	0.999799	40.9716	29.7279		IFH1	0.0795303	0.628437	0.999799	18068.5	19092.5
AIM32	-0.0907832	0.651932	0.999799	2420.25	2272.65		ENV7	0.0894606	0.629002	0.999799	3900.11	4149.61
UBS1	-0.0826064	0.65252	0.999799	4255.19	4018.39		snR7-L	0.282427	0.629539	0.999799	105.356	128.138
YLR264C-A	-0.073401	0.652533	0.999799	20137.5	19138.6		SED5	0.081617	0.630324	0.999799	9593.21	10151.6
RVB1	-0.0719985	0.652608	0.999799	42369.5	40306.9		CNM67	0.0882821	0.630351	0.999799	4176.18	4439.71
PSF1	-0.0891887	0.652925	0.999799	2609.5	2453.06		AIM10	0.0851929	0.6307	0.999799	5638.47	5981.46
MMS22	-0.0790161	0.653151	0.999799	6113.55	5787.72		MRP4	0.0800137	0.630764	0.999799	13231.9	13986.5
tN(GUU)F	-0.758538	0.653637	0.999799	15.6082	9.2259		AFI1	0.0895087	0.631658	0.999799	3656.23	3890.25
DIS3	-0.0725472	0.654089	0.999799	24613.2	23406.1		EPL1	0.0805597	0.631703	0.999799	11031.1	11664.6
TFC8	-0.0792757	0.654853	0.999799	5612.13	5312.07		PHD1	0.0792317	0.632226	0.999799	14761.5	15594.8
CBK1	-0.0735462	0.65525	0.999799	15336.1	14573.8		ABF2	0.0773747	0.632443	0.999799	29556.1	31184.6
PAL1	-0.0732638	0.655276	0.999799	16702.8	15875.7		ECM2	0.0868561	0.632754	0.999799	4475.66	4753.39
YLR456W	-0.0888055	0.655305	0.999799	2559.75	2406.93		OAR1	0.111433	0.632854	0.999799	1217.44	1315.2
BFA1	-0.0910691	0.655341	0.999799	2251.49	2113.76		PDI1	0.0756187	0.633033	0.999799	238529	251365
FYV6	-0.0888375	0.655414	0.999799	2549.99	2397.71		HNT1	0.0767034	0.633439	0.999799	38558.2	40663.7
MAL32	-0.147783	0.655475	0.999799	456.541	412.09		ESL1	0.079565	0.634544	0.999799	11702.3	12365.8
BNI5	-0.0742515	0.6561	0.999799	12037.8	11434		LPX1	0.0812216	0.635593	0.999799	8104.57	8573.94
TRE2	-0.0738343	0.656327	0.999799	13159.7	12503.1		GGA2	0.0766099	0.635673	0.999799	29037.2	30620.8
YDR239C	-0.0758684	0.656372	0.999799	8577.7	8138.27		NUT1	0.0787316	0.635793	0.999799	13255.3	13998.8
SEC39	-0.07456	0.656405	0.999799	11031.1	10475.5		SOP4	0.0775347	0.635997	0.999799	18710.4	19743.4
CDC123	-0.0791982	0.657227	0.999799	5270.7	4989.16		SPT21	0.0900035	0.636461	0.999799	3179.2	3383.86
NGL3	-0.0868275	0.65735	0.999799	2787.04	2624.26		CAP1	0.0774287	0.637117	0.999799	17618.8	18590.2
DPB2	-0.0812476	0.657608	0.999799	4242.51	4010.19		YLR036C	0.0901513	0.637533	0.999799	3078.72	3277.24
PAU8	-0.66543	0.657624	0.999799	19.5103	12.3012		tV(AAC)O	0.283684	0.637837	0.999799	98.527	119.937
MET7	-0.0729029	0.657628	0.999799	15616	14846.5		SFP1	0.0786197	0.638294	0.999799	11682.8	12337.1
THI73	-0.0969988	0.657905	0.999799	1636.91	1530.47		HRD3	0.0780654	0.638358	0.999799	13320.7	14061.3
PTM1	-0.0712689	0.657944	0.999799	29449.8	28030.3		ARC1	0.0745943	0.638477	0.999799	104597	110147
NOP58	-0.0701108	0.658051	0.999799	81150.1	77300.7		HRR25	0.0758463	0.639055	0.999799	27997.3	29508.5
NMD4	-0.0860678	0.65815	0.999799	2884.6	2717.54		SSL2	0.0773449	0.639102	0.999799	15458	16309.3
DPH1	-0.0750471	0.65826	0.999799	9118.13	8655.95		NUP1	0.0760635	0.639159	0.999799	24794.7	26137
RPS1B	-0.0694584	0.658577	0.999799	418109	398456		PXP1	0.082738	0.639216	0.999799	5753.58	6093.19
RAD27	-0.0745331	0.658907	0.999799	9746.37	9255.63		VPS35	0.0761025	0.639297	0.999799	23968.4	25266.7
MCY1	-0.0747895	0.659222	0.999799	9143.5	8681.57		RPN6	0.0749797	0.639529	0.999799	46449.1	48927
MRPS9	-0.0725207	0.659298	0.999799	15491.2	14731.7		PHA2	0.0873143	0.640798	0.999799	3546.97	3768.27
CCT5	-0.0699542	0.659894	0.999799	56861.8	54170.4		YBR053C	0.0785448	0.641052	0.999799	10206.8	10777.9
RPN7	-0.0703633	0.660351	0.999799	36220.9	34496.7		STT4	0.0756083	0.641783	0.999799	22742.2	23965.8
SEA4	-0.0748043	0.66047	0.999799	8616.72	8181.32		ESC1	0.0762928	0.641833	0.999799	17404.2	18349.3
MEC3	-0.0813961	0.66053	0.999799	3899.13	3685.23		RCN2	0.0756406	0.641869	0.999799	22221.2	23417.4
FAR3	-0.0950198	0.660557	0.999799	1717.88	1608.38		PET20	0.0827176	0.642176	0.999799	5262.9	5573.47
YKR041W	-0.102055	0.660627	0.999799	1299.39	1210.64		DUO1	0.0861423	0.642688	0.999799	3737.2	3967.14
SLX9	-0.0756493	0.660656	0.999799	7443.18	7062.94		MPS3	0.082004	0.6427	0.999799	5622.87	5951.73
RAD23	-0.0698824	0.660975	0.999799	47412.9	45171		MTR10	0.077683	0.64313	0.999799	10955	11561.1
TRS33	-0.0744902	0.662015	0.999799	8502.58	8074.71		FUB1	0.0812231	0.643264	0.999799	6077.46	6429.43
DCV1	-0.163426	0.662071	0.999799	337.528	301.379		MPD1	0.0810158	0.644122	0.999799	6062.82	6413.03
MRX11	-0.092295	0.662258	0.999799	1899.33	1781.62		SSC1	0.0729571	0.644156	0.999799	225677	237383
RPS16B	-0.0686815	0.662501	0.999799	199308	190042		RPS21B	0.0730083	0.64427	0.999799	169342	178133
tV(CAC)D	-0.53852	0.662814	0.999799	28.2899	19.4769		SPR3	0.167885	0.644319	0.999799	324.846	364.936
YPT1	-0.069066	0.662871	0.999799	71396.9	68059.5		YCR025C	0.156628	0.645212	0.999799	385.328	429.517
LDB18	-0.0820436	0.663076	0.999799	3487.46	3294.67		STE13	0.0752711	0.645798	0.999799	17656.8	18602.5
BUD14	-0.070699	0.663228	0.999799	21062.3	20055.1		TIR2	0.101844	0.645947	0.999799	1470.1	1577.63
SUL1	-0.082625	0.663945	0.999799	3272.85	3090.68		YAR068W	0.145989	0.64625	0.999799	460.443	509.475
OPY2	-0.0709727	0.664075	0.999799	17570	16726.6		TRM8	0.0756765	0.646292	0.999799	14911.7	15714.8
CSN12	-0.075232	0.664122	0.999799	6938.83	6586.27		YIL015C-A	0.0963332	0.646456	0.999799	1856.4	1984.59
PTP3	-0.0772307	0.664194	0.999799	5346.8	5068.09		SAP190	0.0745191	0.646915	0.999799	21163.8	22285.7
EFM5	-0.0713291	0.664289	0.999799	15376.1	14634.3		CEM1	0.0786079	0.648122	0.999799	7338.8	7749.76
YLR287C	-0.0735206	0.664408	0.999799	9086.92	8635.44		MRS6	0.0734063	0.648751	0.999799	29229.3	30755.1
RPN11	-0.0693206	0.664446	0.999799	38353.3	36554		OXP1	0.0761198	0.649238	0.999799	11020.4	11617.5
YTH1	-0.0800413	0.664612	0.999799	3981.07	3766.22		SUC2	0.0757813	0.649747	0.999799	11568.6	12192.5
GOT1	-0.0743912	0.66476	0.999799	7696.81	7309.99		YMR272W-B	0.361038	0.649906	0.999799	52.6778	67.6566
IDI1	-0.0696155	0.664774	0.999799	29872.2	28465		DNA2	0.0765772	0.650314	0.999799	9463.47	9979.35
DCP1	-0.0741957	0.664962	0.999799	7879.23	7484.26		SPC105	0.0770362	0.650336	0.999799	8673.3	9149.02
KXD1	-0.0788977	0.665144	0.999799	4364.45	4132.18		PSE1	0.0722675	0.650488	0.999799	49583.5	52130.4
TUF1	-0.0688564	0.665496	0.999799	45743.8	43611.9		tN(GUU)K	0.298941	0.650845	0.999799	79.9922	98.4096
RPL26B	-0.067964	0.665685	0.999799	182989	174568		TRR2	0.0784562	0.651137	0.999799	6689.1	7062.94
YKL097C	-0.330567	0.666057	0.999799	72.1881	57.4056		UTP11	0.0758628	0.651959	0.999799	10053.7	10596.5
KCH1	-0.0787452	0.666767	0.999799	4250.32	4024.54		CDC13	0.079762	0.652143	0.999799	5455.08	5765.16
APT1	-0.0685487	0.66687	0.999799	45133.2	43038.8		XDJ1	0.0753889	0.652314	0.999799	10925.8	11511.9
SRL4	-0.343506	0.667127	0.999799	66.335	52.2801		RAV1	0.0756337	0.652463	0.999799	10273.1	10826.1
IMT2	-0.572322	0.667178	0.999799	24.3879	16.4016		YGL188C-A	0.111292	0.65257	0.999799	977.466	1055.85
tK(UUU)G2	-0.572322	0.667178	0.999799	24.3879	16.4016		YGL006W-A	0.134211	0.652598	0.999799	549.215	602.759
LOT5	-0.0715915	0.667397	0.999799	11672	11107		MEP2	0.0886884	0.652954	0.999799	2527.56	2687.81
FYV8	-0.0722686	0.667447	0.999799	10015.6	9526.26		TRS120	0.0747732	0.653602	0.999799	11702.3	12324.8
MLS1	-0.111123	0.66745	0.999799	902.351	835.457		HNT2	0.0805353	0.654455	0.999799	4673.69	4942.01
CBT1	-0.0807866	0.667502	0.999799	3495.27	3304.92		DOT5	0.0765522	0.654561	0.999799	7832.41	8259.23
DNF2	-0.0687879	0.667571	0.999799	33239.7	31692		IPT1	0.0723406	0.65462	0.999799	24293.2	25542.4
NTG2	-0.0787751	0.667683	0.999799	4141.06	3921.01		YBR016W	0.0727514	0.654964	0.999799	19575.6	20588.1
POP6	-0.0865031	0.668906	0.999799	2312.94	2178.34		YOR394C-A	0.425168	0.655329	0.999799	35.1185	47.1546
TAF5	-0.0689177	0.669245	0.999799	24597.6	23450.2		MDN1	0.070707	0.655808	0.999799	70152.2	73676
GIR2	-0.0696632	0.669289	0.999799	17913.4	17068.9		RAD30	0.0774312	0.656209	0.999799	6425.71	6780.01
YNL033W	-0.111291	0.669676	0.999799	876.988	811.879		TIM18	0.085245	0.656658	0.999799	2961.66	3141.93
SWF1	-0.0869166	0.670129	0.999799	2213.44	2084.03		SIN4	0.0744277	0.657448	0.999799	10188.3	10727.7
NDL1	-0.0758938	0.670303	0.999799	5181.93	4916.38		ASF1	0.0741476	0.657604	0.999799	10742.4	11308.9
URB1	-0.0688344	0.670794	0.999799	21570.6	20565.6		HOL1	0.0723709	0.658295	0.999799	16726.2	17586.6
RRG9	-0.078234	0.671309	0.999799	3977.17	3767.24		ARG81	0.0748813	0.658543	0.999799	8807.92	9277.16
PSY2	-0.070787	0.67132	0.999799	11246.7	10708.2		YCL011C-A	0.086436	0.658579	0.999799	2629.99	2792.37
POP7	-0.0805691	0.671392	0.999799	3266.02	3088.63		BOL1	0.0789209	0.658619	0.999799	4938.05	5215.71
NTO1	-0.0782564	0.671537	0.999799	3946.93	3738.54		GAT4	0.200813	0.659189	0.999799	187.299	215.271
ACK1	-0.0724241	0.671692	0.999799	7981.66	7590.87		DSK2	0.0698532	0.659521	0.999799	68033.4	71408.5
DOP1	-0.068796	0.672478	0.999799	18618.7	17751.7		ERF2	0.083484	0.65972	0.999799	3165.54	3354.13
RUD3	-0.0697191	0.672515	0.999799	13733.3	13085.4		AAD10	0.0994839	0.659882	0.999799	1346.21	1442.32
TRM10	-0.0707146	0.672754	0.999799	10556	10051.1		ECM33	0.0690901	0.660778	0.999799	185335	194427
YDR415C	-0.0718121	0.672761	0.999799	8478.2	8066.51		MCP1	0.0821288	0.660824	0.999799	3439.66	3641.16
YHP1	-0.076173	0.673304	0.999799	4611.26	4374.1		RPL17B	0.0691736	0.660839	0.999799	136300	142994
SLU7	-0.0736495	0.673429	0.999799	6195.49	5887.15		DOC1	0.0903979	0.660959	0.999799	2000.78	2130.16
BDF2	-0.0668422	0.67377	0.999799	49279.1	47048		tT(AGU)N1	0.595094	0.661025	0.999799	15.6082	23.5773
TPT1	-0.0738052	0.674757	0.999799	5802.36	5512.99		JJJ1	0.0739483	0.661142	0.999799	9302.51	9791.76
RPL35B	-0.0660206	0.675248	0.999799	93229.9	89059.7		RFT1	0.0735351	0.661741	0.999799	9818.55	10332
CRR1	-0.0789597	0.675261	0.999799	3407.47	3225.99		RRN7	0.0857382	0.662393	0.999799	2562.68	2719.59
UBC1	-0.0681751	0.675476	0.999799	17978.7	17148.9		TUB2	0.0689495	0.662662	0.999799	87895.8	92198.5
RTT106	-0.0699755	0.676066	0.999799	10389.2	9897.34		YBR197C	0.0761575	0.662753	0.999799	6072.58	6401.75
ADE1	-0.0662033	0.676435	0.999799	50289.7	48034.1		TDA7	0.0720696	0.662884	0.999799	13030.9	13698.4
HCR1	-0.0659177	0.67682	0.999799	62788	59983.7		IKI3	0.06931	0.663766	0.999799	41877.9	43938.9
ISW2	-0.0678653	0.676896	0.999799	17794.4	16976.7		YIF1	0.0716316	0.663835	0.999799	13813.3	14516.4
YOR343C-B	-0.0773834	0.677552	0.999799	3690.37	3497.64		THI11	0.1189	0.664002	0.999799	701.395	761.649
SHU1	-0.0881269	0.677598	0.999799	1843.72	1734.47		FRS1	0.0685743	0.664259	0.999799	88187.5	92480.4
RRN6	-0.0708296	0.677659	0.999799	8128.96	7739.51		STU1	0.0762857	0.664582	0.999799	5613.11	5917.9
FIG4	-0.0750894	0.678142	0.999799	4522.49	4293.12		NEO1	0.0717549	0.66481	0.999799	12496.3	13133.6
YNR061C	-0.0691698	0.678591	0.999799	10844.8	10337.1		RPS27B	0.0681496	0.665448	0.999799	119635	125422
PRS3	-0.0661179	0.678621	0.999799	35150.7	33576.1		TWF1	0.0718949	0.665482	0.999799	11559.8	12150.5
PET10	-0.0672121	0.678997	0.999799	18874.3	18015.1		APL3	0.0731381	0.665669	0.999799	8745.49	9200.27
RDS3	-0.0795763	0.679577	0.999799	2962.64	2803.65		LSB6	0.0751057	0.665869	0.999799	6289.14	6625.22
RPL19B	-0.0646435	0.679617	0.999799	313004	299288		INM2	0.0757514	0.666406	0.999799	5658.96	5964.03
RAD57	-0.0729815	0.679629	0.999799	5496.05	5224.94		YGR015C	0.085071	0.666427	0.999799	2482.68	2633.48
TIM12	-0.0781507	0.6797	0.999799	3296.26	3122.45		PIS1	0.0687315	0.666915	0.999799	36750.6	38543.8
SDH7	-0.0753475	0.679906	0.999799	4202.52	3988.66		VPS21	0.0697668	0.667581	0.999799	19170.8	20120.7
PUS6	-0.0738096	0.680061	0.999799	4916.59	4671.38		BIM1	0.0714048	0.667912	0.999799	11268.2	11839.9
PRP42	-0.0717553	0.680105	0.999799	6366.21	6057.32		NFS1	0.069602	0.668367	0.999799	18994.2	19933.1
RPS9B	-0.0645038	0.680181	0.999799	336640	321920		HST1	0.0704188	0.668711	0.999799	13940.1	14637.4
MSC7	-0.0656369	0.680564	0.999799	35924.3	34326.5		YNL046W	0.0727394	0.668823	0.999799	8140.67	8561.64
BSC6	-0.0705349	0.680879	0.999799	7448.05	7092.67		KEX2	0.0694617	0.668915	0.999799	19068.4	20008.9
QRI7	-0.0829855	0.680983	0.999799	2305.14	2176.29		APD1	0.0686566	0.669223	0.999799	26968.1	28282.5
PGC1	-0.0676551	0.681094	0.999799	13736.2	13106.9		TCO89	0.0713932	0.669509	0.999799	10312.2	10835.3
YGR079W	-0.077165	0.681302	0.999799	3446.49	3266.99		GMC2	0.252103	0.669993	0.999799	102.429	121.987
YRB2	-0.0668326	0.681523	0.999799	17376.8	16590.2		YPR204W	0.0814064	0.670016	0.999799	2982.15	3155.26
BNA6	-0.0667921	0.682169	0.999799	16688.1	15933.1		LDB19	0.0701028	0.670146	0.999799	13815.2	14503.1
TEN1	-0.092822	0.682923	0.999799	1386.21	1299.83		YPL229W	0.0840849	0.67046	0.999799	2455.37	2602.73
CKB1	-0.0659935	0.682926	0.999799	21415.5	20457.9		YMR178W	0.0704669	0.67084	0.999799	11921.8	12518.5
GPI15	-0.0700737	0.683034	0.999799	7356.35	7007.58		YLL032C	0.0741158	0.671165	0.999799	5980.88	6296.16
YEN1	-0.072672	0.683113	0.999799	5117.55	4866.15		FMP32	0.0747063	0.672388	0.999799	5310.7	5592.95
REV7	-0.0778315	0.683152	0.999799	3134.33	2969.71		SLX5	0.0713709	0.672522	0.999799	8864.5	9314.06
YER181C	-0.329006	0.683163	0.999799	64.384	51.255		BDF1	0.0672166	0.672945	0.999799	39868.3	41769.8
LOT6	-0.0797796	0.683437	0.999799	2704.13	2558.65		tA(UGC)E	0.545463	0.673035	0.999799	17.5593	25.6275
tN(GUU)P	-0.150862	0.683537	0.999799	341.43	307.53		SLI1	0.0819014	0.673075	0.999799	2704.13	2862.08
YPD1	-0.0684927	0.68358	0.999799	9618.57	9172.6		MBR1	0.078113	0.67332	0.999799	3625.99	3827.72
YNL320W	-0.0713491	0.683735	0.999799	5928.2	5642.15		YDR524C-B	0.0659652	0.673539	0.999799	517202	541399
BSC2	-0.0737846	0.684033	0.999799	4408.35	4188.56		SSP2	0.115677	0.673717	0.999799	690.664	748.323
YSY6	-0.0660037	0.684153	0.999799	18817.7	17976.2		YDL183C	0.0894517	0.673919	0.999799	1716.91	1826.73
PTC3	-0.0645578	0.684366	0.999799	42221.2	40373.6		RTS1	0.0674583	0.674432	0.999799	26654	27929.9
BTS1	-0.075012	0.684496	0.999799	3858.16	3662.68		YHR131C	0.0698646	0.674653	0.999799	10994	11539.6
ERJ5	-0.0695041	0.684593	0.999799	7583.65	7226.96		SSA3	0.0734886	0.67477	0.999799	5743.83	6043.99
BUD7	-0.066045	0.684596	0.999799	17782.7	16986.9		GUP2	0.11096	0.674943	0.999799	774.559	836.482
SWC4	-0.0693757	0.685124	0.999799	7579.75	7223.88		RAD59	0.0814848	0.675072	0.999799	2676.81	2832.35
MTC1	-0.0645289	0.685218	0.999799	36799.3	35189.6		MAG2	0.0691912	0.675204	0.999799	12648.5	13269.9
SSP120	-0.0657858	0.685584	0.999799	17965.1	17164.3		CWC15	0.0735405	0.67534	0.999799	5595.55	5888.17
RUF23	-0.2962	0.685733	0.999799	78.0412	63.5562		EFT2	0.0657171	0.675368	0.999799	182443	190945
TAD3	-0.0686939	0.686269	0.999799	8130.91	7752.83		GRX7	0.0704491	0.675697	0.999799	9120.09	9576.48
PSF3	-0.0773641	0.68668	0.999799	3014.34	2856.95		YNK1	0.0678118	0.675924	0.999799	18951.3	19863.4
PSK2	-0.0665973	0.687281	0.999799	12191	11641		MRPL9	0.0701884	0.676069	0.999799	9447.86	9918.87
ZRT3	-0.0652353	0.687511	0.999799	18670.4	17844.9		THP1	0.075354	0.676123	0.999799	4410.3	4646.78
MTC5	-0.066274	0.687538	0.999799	13128.5	12539		SBA1	0.0657955	0.676265	0.999799	87548.5	91633.7
GLN4	-0.0632647	0.688036	0.999799	70221.4	67208.6		KEI1	0.0719478	0.676516	0.999799	6731.05	7075.24
CDC34	-0.0652472	0.688216	0.999799	17428.5	16657.9		GSF2	0.06639	0.676618	0.999799	38952.3	40786.7
YIL067C	-0.0678804	0.688264	0.999799	8642.08	8244.88		YIL077C	0.0713389	0.676725	0.999799	7374.89	7748.73
CPD1	-0.0689021	0.688554	0.999799	7120.28	6788.21		NBL1	0.0828171	0.677019	0.999799	2359.77	2499.19
ENV10	-0.0664872	0.688657	0.999799	11515.9	10997.3		tG(GCC)G2	0.458555	0.677234	0.999799	25.3634	34.8534
YDC1	-0.0649787	0.688693	0.999799	18520.1	17704.5		TRM112	0.0682212	0.67735	0.999799	14479.6	15180.7
YMR315W-A	-0.146815	0.689099	0.999799	347.283	313.681		ULI1	0.118984	0.677372	0.999799	612.623	665.29
PET8	-0.0675266	0.689561	0.999799	8705.49	8307.41		GPI16	0.0664892	0.677511	0.999799	31046.7	32511
ADO1	-0.0625504	0.690252	0.999799	101916	97591.6		PEX32	0.0770755	0.67811	0.999799	3546	3740.59
ISY1	-0.0696242	0.690478	0.999799	5944.79	5664.7		PGA1	0.074745	0.678764	0.999799	4372.26	4604.75
PEX7	-0.0726796	0.690895	0.999799	4102.04	3900.51		HCS1	0.0731345	0.678821	0.999799	5259	5532.47
NSE1	-0.0702371	0.690975	0.999799	5388.74	5132.68		YFR054C	0.173551	0.679241	0.999799	226.319	255.25
ATP12	-0.0704987	0.691434	0.999799	5139.99	4894.85		HKR1	0.068373	0.679344	0.999799	12050.5	12635.4
RSC3	-0.0659995	0.691516	0.999799	10964.8	10474.5		CTS1	0.0647209	0.679791	0.999799	171963	179853
PAU23	-0.0991074	0.691765	0.999799	988.196	922.59		ENV11	0.0722736	0.679907	0.999799	5674.57	5966.08
YDR338C	-0.0684143	0.692306	0.999799	6637.4	6329.99		DSF2	0.0720112	0.680087	0.999799	5845.28	6144.45
SYF2	-0.074036	0.692578	0.999799	3466	3292.62		EDC3	0.0670294	0.68026	0.999799	17226.6	18045.9
YMR209C	-0.0672284	0.692699	0.999799	7968	7605.22		YPT35	0.0812952	0.680506	0.999799	2441.71	2583.25
RIC1	-0.0662108	0.693231	0.999799	9502.49	9076.24		HFI1	0.0715297	0.681176	0.999799	6017.95	6323.84
NCS6	-0.0655732	0.693416	0.999799	10889.7	10405.8		RFC1	0.0663471	0.681192	0.999799	20947.2	21933
HEM14	-0.0675714	0.693572	0.999799	7227.59	6896.87		YRA2	0.0698495	0.682186	0.999799	7542.68	7916.85
ICL1	-0.0683332	0.693645	0.999799	6387.67	6092.17		ECM15	0.0671862	0.68219	0.999799	13953.8	14619
tP(UGG)N2	-0.309072	0.693978	0.999799	67.3105	54.3303		YPL068C	0.0845336	0.682487	0.999799	1939.32	2056.35
UTP7	-0.0635129	0.693979	0.999799	20513.1	19629.6		SMP3	0.0715297	0.682594	0.999799	5724.32	6015.29
RTF1	-0.0630057	0.694377	0.999799	25199.5	24122.7		CNA1	0.0684696	0.682694	0.999799	9668.32	10138.2
HRT1	-0.0676047	0.694553	0.999799	6907.62	6591.39		YGL041W-A	0.0720646	0.682997	0.999799	5261.93	5531.44
YNR064C	-0.0898643	0.694627	0.999799	1336.45	1255.75		NUR1	0.0712867	0.683227	0.999799	5790.65	6083.97
ADE4	-0.0628107	0.69469	0.999799	27022.7	25871.5		YOL159C-A	0.0957367	0.683269	0.999799	1153.06	1232.17
HBS1	-0.0634013	0.695098	0.999799	19130.8	18308.3		SGM1	0.0668834	0.683463	0.999799	13955.7	14617.9
SAS4	-0.0699974	0.695395	0.999799	4833.67	4604.75		PUF4	0.0660118	0.684018	0.999799	18143.6	18993.1
SQT1	-0.0620509	0.696005	0.999799	37009.1	35451		GPA1	0.0656773	0.684047	0.999799	20963.8	21940.2
MET3	-0.0677149	0.696463	0.999799	6308.65	6019.39		DAL81	0.0673844	0.684119	0.999799	11559.8	12112.6
YGL114W	-0.0641389	0.69647	0.999799	13184.1	12610.8		YKL023C-A	0.0685054	0.68423	0.999799	8850.84	9281.26
RPC19	-0.0631712	0.696814	0.999799	17859.7	17094.6		RAX2	0.0680453	0.68435	0.999799	9705.39	10174.1
GPI19	-0.081807	0.697184	0.999799	1876.89	1773.42		CYK3	0.0664228	0.684785	0.999799	14631.7	15321.1
ETT1	-0.0618959	0.697382	0.999799	32809.5	31431.6		PAU12	0.216961	0.684804	0.999799	128.768	149.665
AVT4	-0.0642187	0.697404	0.999799	12101.3	11574.4		THI22	0.0780093	0.684993	0.999799	2817.29	2973.82
YOR105W	-0.105589	0.697722	0.999799	759.926	706.294		RTG1	0.0703714	0.68552	0.999799	6077.46	6381.25
NOP10	-0.0620039	0.697856	0.999799	28392.3	27198		TFA2	0.0676728	0.685592	0.999799	9865.38	10339.2
tV(AAC)M2	-0.288365	0.697926	0.999799	75.1146	61.506		FMP27	0.0653408	0.686605	0.999799	18687	19552.8
POL4	-0.070677	0.698232	0.999799	4136.18	3938.43		DGA1	0.068357	0.686967	0.999799	7993.37	8381.22
HIR1	-0.066868	0.698647	0.999799	6612.04	6312.57		SUP5	0.371092	0.686973	0.999799	38.0451	49.2048
YDR248C	-0.0678841	0.698737	0.999799	5676.52	5415.6		AIP1	0.0643013	0.687292	0.999799	29473.2	30816.6
TRE1	-0.0631778	0.698802	0.999799	15035.6	14391.4		PIR5	0.118836	0.687533	0.999799	556.043	603.784
CST26	-0.0640113	0.69913	0.999799	11466.2	10968.6		VPS70	0.0646913	0.687658	0.999799	22485.6	23516.8
CTO1	-0.0741092	0.699244	0.999799	2966.54	2818		YGL185C	0.0712493	0.687677	0.999799	5019.02	5273.11
OSM1	-0.0629995	0.699812	0.999799	14747.8	14117.7		RML2	0.066409	0.688173	0.999799	11563.7	12108.5
MRPL35	-0.0658049	0.699911	0.999799	7498.78	7164.42		ASM4	0.0665652	0.688211	0.999799	11075	11598
RPS4B	-0.0600402	0.700002	0.999799	340682	326795		YNL193W	0.0691606	0.688443	0.999799	6539.85	6860.99
YPL077C	-0.0737233	0.700064	0.999799	3004.58	2854.9		BIT61	0.0779299	0.688598	0.999799	2632.91	2779.05
APC11	-0.0679737	0.700532	0.999799	5281.44	5038.37		RMD8	0.0689581	0.689132	0.999799	6573.02	6894.82
YMR244W	-0.136972	0.700881	0.999799	369.72	336.233		MGM101	0.0659238	0.689547	0.999799	12073.9	12638.5
CRZ1	-0.0623154	0.701294	0.999799	16636.4	15933.1		APL6	0.0644806	0.689813	0.999799	19613.7	20510.2
CAJ1	-0.0609646	0.701355	0.999799	33207.5	31833.5		PAH1	0.0663303	0.689963	0.999799	10575.6	11073.1
RIM21	-0.0631763	0.701381	0.999799	12464.1	11930.1		CHS3	0.0643131	0.69019	0.999799	20332.6	21259.6
MRPS12	-0.0613781	0.70163	0.999799	24551.7	23529.1		UBC7	0.0661609	0.69037	0.999799	10767.7	11273
HSP60	-0.0597731	0.701802	0.999799	171221	164272		tL(CAA)L	0.282098	0.690536	0.999799	68.286	83.0331
YLR460C	-0.0824216	0.701921	0.999799	1686.66	1593.01		MST1	0.071224	0.690594	0.999799	4603.45	4836.42
SSQ1	-0.0641847	0.70197	0.999799	9355.18	8948.1		FCY22	0.0734623	0.690608	0.999799	3638.67	3828.75
VPS4	-0.0610705	0.702047	0.999799	27794.4	26642.4		NOT3	0.0643909	0.690848	0.999799	18379.7	19218.6
ATG22	-0.0667468	0.702537	0.999799	5827.72	5564.24		SFT1	0.0709292	0.691138	0.999799	4688.32	4924.58
TAN1	-0.0629131	0.702632	0.999799	12355.9	11828.6		ARC35	0.0632506	0.691141	0.999799	33072.9	34555.1
NCP1	-0.0598844	0.702845	0.999799	74701	71663.7		tE(UUC)J	0.357836	0.691176	0.999799	39.9961	51.255
DCG1	-0.0897637	0.703078	0.999799	1198.91	1126.58		YCF1	0.0628741	0.691594	0.999799	41423.3	43268.4
ERV41	-0.0617062	0.703192	0.999799	17781.7	17037.2		DAL4	0.0968163	0.692148	0.999799	993.074	1062
YAR010C	-0.30698	0.703524	0.999799	63.4084	51.255		RVS161	0.0630927	0.692593	0.999799	29277.1	30585.9
YMR085W	-0.0738072	0.704142	0.999799	2738.27	2601.7		PFS1	0.221107	0.692594	0.999799	116.086	135.313
MTE1	-0.0681483	0.704291	0.999799	4598.58	4386.4		YML039W	0.218756	0.693555	0.999799	118.037	137.363
DIG2	-0.0713664	0.704354	0.999799	3320.65	3160.38		LEU3	0.0654778	0.694066	0.999799	10253.6	10729.7
IRE1	-0.0626027	0.704382	0.999799	12009.6	11499.6		TUL1	0.0660704	0.694454	0.999799	8781.58	9193.1
ARV1	-0.0733333	0.704481	0.999799	2818.26	2678.59		tP(UGG)O3	0.216479	0.694485	0.999799	119.988	139.414
YDR262W	-0.0623479	0.704892	0.999799	12482.7	11954.7		YAP1	0.0628406	0.69534	0.999799	23393.8	24435.3
RRT12	-0.0666249	0.705202	0.999799	5405.33	5161.38		PCF11	0.0674006	0.695787	0.999799	6485.22	6795.39
JEM1	-0.0649723	0.705869	0.999799	6742.76	6445.83		DFM1	0.0647628	0.69583	0.999799	11048.7	11556
SEC6	-0.0626229	0.705888	0.999799	10865.3	10403.7		TFB1	0.0651582	0.696728	0.999799	9519.07	9958.85
tK(UUU)G1	-0.549953	0.707471	0.999799	19.5103	13.3263		EAR1	0.063806	0.697106	0.999799	13337.2	13940.3
DPB3	-0.0675646	0.707877	0.999799	4425.91	4223.41		FOX2	0.0691877	0.697148	0.999799	4811.24	5047.59
YLR125W	-0.101644	0.708006	0.999799	758.95	707.319		MUM2	0.0667176	0.69762	0.999799	6737.88	7056.79
MDL1	-0.0608398	0.708066	0.999799	16090.1	15425.7		PCK1	0.0908304	0.697668	0.999799	1158.91	1234.22
SNU23	-0.0731973	0.708185	0.999799	2636.82	2506.37		EMC10	0.0629512	0.697961	0.999799	16783.7	17532.3
SKI6	-0.0621042	0.708266	0.999799	10751.1	10298.2		VPS5	0.0641877	0.6984	0.999799	10954.1	11452.4
RIM2	-0.0646768	0.708398	0.999799	6399.38	6118.82		TMC1	0.0614238	0.699074	0.999799	33540.1	34999
MDM32	-0.0634854	0.708767	0.999799	7741.68	7408.4		YTA7	0.0613904	0.699463	0.999799	32176.4	33575.1
DBP5	-0.0592587	0.708808	0.999799	33789.9	32430.1		SPO77	0.107626	0.699466	0.999799	654.57	705.269
NOT5	-0.0601028	0.708821	0.999799	20382.4	19550.7		ABP1	0.0608835	0.699485	0.999799	51082.8	53284.7
YOR268C	-0.115066	0.709195	0.999799	530.68	489.998		CHD1	0.0620283	0.699763	0.999799	20954.1	21874.6
CBS1	-0.0781472	0.7093	0.999799	1880.79	1781.62		PAP1	0.064296	0.699913	0.999799	9752.22	10196.7
DCD1	-0.0656295	0.709694	0.999799	5313.63	5077.32		TOF1	0.0676118	0.69993	0.999799	5395.57	5654.45
HAP3	-0.0658376	0.709706	0.999799	5166.32	4935.86		ARP3	0.0609345	0.699939	0.999799	43328.5	45197.7
MRP51	-0.0608452	0.709759	0.999799	13997.7	13419.6		YPQ1	0.0619339	0.700075	0.999799	21190.1	22119.6
YDR102C	-0.157557	0.709893	0.999799	245.83	220.397		BUD6	0.0639702	0.700394	0.999799	10266.3	10731.8
CHL1	-0.0645569	0.7099	0.999799	6155.5	5886.12		SMX2	0.0707646	0.700458	0.999799	3679.64	3864.63
PRP11	-0.0653018	0.710294	0.999799	5444.35	5203.41		YPR098C	0.0662628	0.70066	0.999799	6424.74	6726.71
SEC62	-0.0593074	0.710356	0.999799	25822.8	24782.8		ATP25	0.0661243	0.700852	0.999799	6521.31	6827.17
BOR1	-0.066858	0.710399	0.999799	4458.1	4256.22		MPS2	0.0764327	0.701068	0.999799	2292.46	2417.19
YER187W	-0.0900203	0.711222	0.999799	1068.19	1003.57		SDD3	0.061247	0.70109	0.999799	27333.9	28519.3
PEX27	-0.06942	0.71177	0.999799	3311.87	3156.28		YER085C	0.28726	0.701094	0.999799	60.4819	73.8072
LAG1	-0.0590762	0.711795	0.999799	24446.4	23465.6		SDH6	0.0834265	0.701175	0.999799	1531.56	1622.73
DTD1	-0.0640163	0.712005	0.999799	6178.91	5910.73		SEH1	0.0622039	0.701278	0.999799	16654	17387.7
TMA46	-0.0587246	0.71269	0.999799	26724.2	25658.3		YML020W	0.0663104	0.701322	0.999799	6213.05	6505.29
RPL2A	-0.057197	0.712872	0.999799	312088	299957		RPN10	0.060767	0.701351	0.999799	37275.4	38879
AUA1	-0.0652708	0.712951	0.999799	5003.41	4782.09		MSB3	0.0653315	0.702218	0.999799	7053.95	7380.72
SKG6	-0.0618689	0.713342	0.999799	8593.31	8232.58		SCP1	0.0688923	0.702255	0.999799	4272.75	4481.74
CCT3	-0.0577353	0.713479	0.999799	53793.8	51683.5		YRF1-4	0.0840374	0.702549	0.999799	1456.44	1543.8
HHT2	-0.057226	0.71372	0.999799	123247	118454		YER134C	0.0643893	0.702592	0.999799	8298.7	8677.47
YPL216W	-0.0647475	0.714093	0.999799	5162.42	4935.86		ACB1	0.0601307	0.702602	0.999799	54415.2	56731.1
SMD1	-0.06566	0.714918	0.999799	4484.44	4284.92		tK(CUU)F	0.612101	0.702828	0.999799	10.7307	16.4016
MSE1	-0.0642025	0.714964	0.999799	5399.47	5164.45		EMT2	0.507631	0.702989	0.999799	16.5837	23.5773
RPL27A	-0.0566932	0.715256	0.999799	275050	264451		CSC1	0.0614258	0.703018	0.999799	19568.8	20420
YPL038W-A	-0.239398	0.71543	0.999799	95.6004	80.9829		YER010C	0.0655365	0.703911	0.999799	6353.53	6648.8
ATG3	-0.0651328	0.715576	0.999799	4684.42	4477.64		WHI4	0.0629622	0.703966	0.999799	10709.2	11186.9
CNL1	-0.0662483	0.715676	0.999799	4102.04	3917.93		TNA1	0.0598767	0.704759	0.999799	41714	43481.7
PET191	-0.0675085	0.715901	0.999799	3578.19	3414.61		UBP13	0.0619989	0.705477	0.999799	12741.2	13300.7
VPS16	-0.0611104	0.715987	0.999799	8840.11	8473.48		MRM2	0.0647684	0.705842	0.999799	6676.42	6982.98
snR69	-0.123042	0.716036	0.999799	417.52	383.387		YME2	0.0613262	0.705892	0.999799	15502.9	16176.1
GBP2	-0.0572302	0.716521	0.999799	44386.9	42660.6		MMS2	0.0642142	0.705969	0.999799	7329.04	7662.62
MRPL27	-0.0627118	0.716707	0.999799	6334.99	6065.52		YFL065C	0.187008	0.706369	0.999799	152.18	173.242
HSP33	-0.423231	0.716722	0.999799	30.2409	22.5522		ECM19	0.0695412	0.706646	0.999799	3541.12	3715.99
CAK1	-0.0628832	0.716802	0.999799	6140.86	5878.95		NAB3	0.0595988	0.706841	0.999799	35179	36662.7
NOP19	-0.06446	0.717884	0.999799	4739.05	4531.97		YRF1-5	0.140134	0.706937	0.999799	300.458	331.107
YHL042W	-0.0911328	0.717983	0.999799	942.347	884.661		BRN1	0.0673909	0.706966	0.999799	4426.88	4638.58
AIM22	-0.0642993	0.718202	0.999799	4787.83	4579.12		TUS1	0.0639473	0.707296	0.999799	7257.83	7586.77
COG4	-0.0595658	0.718413	0.999799	11241.8	10787.1		ROM2	0.0613451	0.707563	0.999799	13451.4	14035.7
DXO1	-0.0653028	0.718603	0.999799	4193.74	4008.14		EMP24	0.0590574	0.707715	0.999799	49297.6	51357.5
ILS1	-0.0560758	0.718752	0.999799	141757	136353		VHR1	0.0622043	0.70784	0.999799	10295.6	10749.2
YHL012W	-0.0858681	0.718969	0.999799	1132.57	1067.13		RPL26A	0.0584636	0.708351	0.999799	103330	107604
LPD1	-0.0565131	0.719045	0.999799	53170.4	51127.9		YOL038C-A	0.087075	0.708401	0.999799	1170.62	1243.45
SET2	-0.0593041	0.719746	0.999799	11094.5	10647.7		IRA1	0.0597829	0.708512	0.999799	23939.1	24952
PRI1	-0.0619613	0.720059	0.999799	6269.63	6006.06		GRX4	0.0642462	0.709056	0.999799	6392.55	6683.65
tI(AAU)G	-0.309558	0.720162	0.999799	54.6288	44.0793		SIP4	0.132072	0.709168	0.999799	341.43	374.162
snR76	-0.110468	0.72043	0.999799	526.778	487.948		VHS2	0.0614579	0.70947	0.999799	11357.9	11852.2
UBC6	-0.0578561	0.720997	0.999799	16251.1	15612.3		TOR1	0.0606488	0.709705	0.999799	14411.3	15030
YDR029W	-0.0741659	0.721335	0.999799	1929.57	1832.88		NUP42	0.0647073	0.70972	0.999799	5789.68	6055.27
FMO1	-0.0719869	0.721615	0.999799	2204.66	2097.35		HDA2	0.0625627	0.709777	0.999799	8501.61	8878.39
YPR158C-D	-0.0580984	0.722281	0.999799	13384.1	12855.8		TAF4	0.060716	0.710156	0.999799	13586	14170
[truncated: 1,065 more rows]
