# Supplementary material for: Identification of a modulator of the actin cytoskeleton, mitochondria, nutrient metabolism and lifespan in yeast
Source: Nat Commun. 2022 May 16;13:2706. doi: 10.1038/s41467-022-30045-9 (PMC9110415; doi:10.1038/s41467-022-30045-9)
Supplement: Supplementary file 4 — Supplementary Table 2 [file 41467_2022_30045_MOESM4_ESM.xlsx]

## Sheet: Sheet1
Supplementary Table 2: List of strains used in this study
Strains	Genotype	Source
CSY064	MATa his3∆1 leu2∆0 met15∆0 ura3∆0	This Study
CSY032	MATα SUC2 gal2 mal2 mel flo1 hap1 ho bio1 bio6	This Study
CSY036	MATα SUC2 gal2 mal2 mel flo1 hap1 ho bio1 bio6 ykl075c∆::kanMX-6	This Study
CSY046	MATa his3∆1 leu2∆0 met15∆0 ura3∆0 TOM70-mCherry hphMX-4 [pmito-roGFP1:URA3]	This Study
CSY065	MATα SUC2 gal2 mal2 mel flo1 hap1 ho bio1 bio6 tor1∆::hphMX-4	This Study
CSY074	MATα SUC2 gal2 mal2 mel flo1 hap1 ho bio1 bio6 ykl075c∆::kanMX-6 tor1∆::hphMX-4	This Study
CSY093	MATα SUC2 gal2 mal2 mel flo1 hap1 ho bio1 bio6 ykl075c∆::hphMX-4 [pmitoHo-roGFP1:KanMX]	This Study
CSY104	MATα SUC2 gal2 mal2 mel flo1 hap1 ho bio1 bio6 [pmitoHo-roGFP1:KanMX]	This Study
CSY107	MATα SUC2 gal2 mal2 mel flo1 hap1 ho bio1 bio6 ykl075c∆::hphMX-4 [pmitoHo-roGFP1:KanMX]	This Study
CSY113	MATα SUC2 gal2 mal2 mel flo1 hap1 ho bio1 bio6 ykl075c∆::hphMX-4 ABP140-GFP (S65T) kanMX-6	This Study
CSY125	MATα SUC2 gal2 mal2 mel flo1 hap1 ho bio1 bio6 ABP140-GFP (S65T) kanMX-6	This Study
CSY152	MATa his3∆1 leu2∆0 met15∆0 ura3∆0 ABP140-GFP (S65T) kanMX-6	This Study
CSY154	MATa his3∆1 leu2∆0 met15∆0 ura3∆0 act1-V159N [pML104]	This Study
CSY160	MATα SUC2 gal2 mal2 mel flo1 hap1 ho bio1 bio6 bat1∆::hphMX-4	This Study
CSY164	MATα SUC2 gal2 mal2 mel flo1 hap1 ho bio1 bio6 ykl075c∆::kanMX-6 bat1∆::hphMX-4	This Study
CSY183	MATa his3∆1 leu2∆0 met15∆0 ura3∆0 act1-V159N [pML104] [pmito-roGFP1:URA3]	This Study
CSY186	MATa his3∆1 leu2∆0 met15∆0 ura3∆0 ykl075c∆::LEU2	This Study
CSY187	MATa his3∆1 leu2∆0 met15∆0 ura3∆0 act1-V159N ABP140-ENVY his3 [pML104]	This Study
CSY225	MATα SUC2 gal2 mal2 mel flo1 hap1 ho bio1 bio6 YKL075C-13Myc-kanMX-6	This Study
CSY258	MATα SUC2 gal2 mal2 mel flo1 hap1 ho bio1 bio6 ykl075c∆::hphMX1 Ho-promoter-ykl075c-13xmyc-adh1terminator-Ho::KanMX	This Study
CSY265	MATα SUC2 gal2 mal2 mel flo1 hap1 ho bio1 bio6 ykl075c∆::hphMX1 Ho-promoter-ykl075c-adh1terminator-Ho::KanMX	This Study
EGS164	MATa his3∆1 leu2∆0 met15∆0 ura3∆0 ABP140-ENVY his3	This Study
RHY055	MATa his3∆1 leu2∆0 met15∆0 ura3∆0 ykl075c∆::LEU2	This Study
CTY056	MATα SUC2 gal2 mal2 mel flo1 hap1 ho bio1 bio6 bat1∆::hphMX-4 [pmitoHo-roGFP1:KanMX]	This Study
