# Supplementary material for: Identification of a modulator of the actin cytoskeleton, mitochondria, nutrient metabolism and lifespan in yeast
Source: Nat Commun. 2022 May 16;13:2706. doi: 10.1038/s41467-022-30045-9 (PMC9110415; doi:10.1038/s41467-022-30045-9)
Supplement: Supplementary file 5 — Supplementary Table 3 [file 41467_2022_30045_MOESM5_ESM.xlsx]

## Sheet: Sheet1
Supplementary Table 3: List of primers and plasmids used in this study
Primer Name	Plasmid	Primer Sequence 5' - 3'	Source
FW YKL075C deletion pFA6	pFA6a-kanMX6 Addgene #39296	TAACATTATAAATCAAGCCTAGTATAGCGCGCCAAAGAAGcggatccccgggttaattaa	This Study
RV YKL075C deletion pFA6	pFA6a-kanMX6 Addgene #39296	AGAAAACGCTGGATCTTGCTTCTTTTCCTTTGATTTCTCCgaattcgagctcgtttaaac	This Study
FW YKL075C deletion PCY	pCY 3090-07 Addgene #36232	TAACATTATAAATCAAGCCTAGTATAGCGCGCCAAAGAAGgtttagcttgcctcgtcc	This Study
RV YKL075C deletion PCY	pCY 3090-07 Addgene #36232	AGAAAACGCTGGATCTTGCTTCTTTTCCTTTGATTTCTCCatcgatgaattcgagctcg	This Study
FW ABP140 Tag pFA6 GFP	pFA6a-GFP(S65T)-KanMX6 Addgene #39292	GTACCGCTGCTGGGTACAAGCTGTGTTTGACGTTCCTCAAcggatccccgggttaattaa	This Study
RV ABP140 Tag pFA6 GFP	pFA6a-GFP(S65T)-KanMX6 Addgene #39292	TTTATGATGAGAGAGGAGGTGGTACTTGTCTCAGAACTTCgaattcgagctcgtttaaac	This Study
FW BAT1 deletion PCY	pCY 3090-07 Addgene #36232	TATAAACGCAAAATCAGCTAGAACCTTAGCATACTAAAACgtttagcttgcctcgtcc	This Study
RV BAT1 deletion PCY	pCY 3090-07 Addgene #36232	TTTTTTTTGGGGGGGGAGGGGATGTTTACCTTCATTATCAtcgatgaattcgagctcg	This Study
FW YKL075C deletion pOM	pOM13 Euroscarf #P30388	TAACATTATAAATCAAGCCTAGTATAGCGCGCCAAAGAAGtgcaggtcgacaacccttaat	This Study
RV YKL075C deletion pOM	pOM13 Euroscarf #P30388	AGAAAACGCTGGATCTTGCTTCTTTTCCTTTGATTTCTCCgcagcgtacggatatcaccta	This Study
FW ABP140 Tag pFA6 GFPEnvy-linker	pFA6a-link-GFPEnvy-SpHis5 Addgene #60782	GTACCGCTGCTGGGTACAAGCTGTGTTTGACGTTCCTCAAggtgacggtgctggtttaattaac	This Study
FW YKL075C pFA6 13Myc Tag	pFA6a-13Myc-kanMX6 Addgene #41602	GGAAAAAATATGTGAAGTTGCTGCAAGACAGAAATGGATAcggatccccgggttaattaa	This Study
RV YKL075C pFA6 13Myc Tag	pFA6a-13Myc-kanMX6 Addgene #41602	AGAAAACGCTGGATCTTGCTTCTTTTCCTTTGATTTCTCCgattcgagctcgtttaaac	This Study
FW Ho mito-roGFP1	HO-poly-KanMX4-HO Adddgene#51662	GCCGCCAGCTGAAGCTTAATTAT	This Study
RV Ho mito-roGFP1	HO-poly-KanMX4-HO Adddgene#51662	CATAGGCCACTGTAAGATTCCGCC	This Study
FW YKL075C rescue_pFA6	pFA6a-13Myc-kanMX6 Addgene #41602	CAAGACAGAAATGGATATAAaacggtgaacaaaaattaatcaat	This Study
RV YKL075C rescue _pFA6	pFA6a-13Myc-kanMX6 Addgene #41602	CCTTAATTAACCCGGGGATcccggtagaggtgtggtcaat	This Study
FW YKL075C rescue	N/A	acgctgcaggtcgacggatcACCCGGCGTCGATTACAGAC	This Study
RV YKL075C rescue	N/A	attaatttttgttcaccgttTTATATCCATTTCTGTCTTGCAGCA	This Study
FW BAT1 RT-qPCR	N/A	ACCCAAATCCATCCAAGCCA	This Study
RV BAT1 RT-qPCR	N/A	CACCCTTCTTTGGCTGACCA	This Study
FW BAT2 RT-qPCR	N/A	TTTCCACGCCTGATAGAGCC	This Study
RV BAT2 RT-qPCR	N/A	CAGTGGCTTCCAGTCTGACC	This Study
FW ACT1 RT-qPCR	N/A	TCGCCTTGGACTTCGAACAA	This Study
RV ACT1 RT-qPCR	N/A	CAAAGCTTCTGGGGCTCTGA	This Study
