# Supplementary material for: Identification of a modulator of the actin cytoskeleton, mitochondria, nutrient metabolism and lifespan in yeast
Source: Nat Commun. 2022 May 16;13:2706. doi: 10.1038/s41467-022-30045-9 (PMC9110415; doi:10.1038/s41467-022-30045-9)
Supplement: Supplementary file 7 — Source Data [file 41467_2022_30045_MOESM7_ESM.xlsx]

## Sheet: Figure 1 
Figure 1b	Comparison		Stats		p value	Strains	Mean	Median
	WT Young vs Old actin intensity		two-tailed non-parametric Mann-Whitney test		<1.00E-15	WT Young	628.329	620.1
						WT Old	398.261	381.9
Figure 1d	Comparison		Stats		p value	Strains	Slope	y-intercept	r^2
	WT Young vs Old + 1µM Lat-A		One-tailed simple linear regression		0.0016	WT Young	0.323744	2.08976	0.467075
						WT Old	0.89373	5.769	0.784207

## Sheet: Figure 2
Figure 2c	Comparison		Stats		p value	Strains	Mean	Median
	WT vs ykl075c∆		two-tailed non-parametric Mann-Whitney test		1e-06	WT	9.091	9
						ykl075c∆	11.85	11
Figure 2e	Comparison		Stats		p value	Strains	Slope	y-intercept	r^2
	WT vs ykl075c∆ +1µM Lat-A		One-tailed simple linear regression		0.0088	WT	0.247	0.247	0.848
						ykl075c∆	0.1846	0.1846	0.8297
Figure 2f	Comparison		Stats		p value	Strains	Median Survival
	WT vs ykl075c∆		two-tailed mantel-cox text		1.23e-06	WT	19
						ykl075c∆	26
Figure 2h	Comparison		Stats		p value	Strains	Mean	Median
	WT vs ykl075c∆		two-tailed mantel-cox text		<1.00E-15	WT	1.77177	1.767
						ykl075c∆	2.02044	2.022

## Sheet: Figure 3 
Figure 3d	Comparison		Stats		p value	Replicates	∆CT	2^-∆CT	Fold Change
	WT vs. ykl075c∆ BAT1 expression		two-tailed unpaired t-test		0.0029	WT 1	1.615	0.326465	1.12475
						WT 2	1.7	0.307786	1.0604
						WT 3	2.08	0.236514	0.81485
						ykl075c∆ 1	3.28	0.102949	0.354684
						ykl075c∆ 2	3.11	0.115824	0.39904
						ykl075c∆ 3	3.64	0.0802141	0.276357
Figure 3e	Comparison		Stats		p value	Replicates	∆CT	2^-∆CT	Fold Change
	WT vs. ykl075c∆ BAT2 expression		two-tailed unpaired t-test		0.0033	WT 1	3.57	0.0842021	1.12475
						WT 2	3.575	0.0839108	1.0604
						WT 3	3.46	0.0908733	0.81485
						ykl075c∆ 1	2.68	0.156041	0.354684
						ykl075c∆ 2	2.315	0.200963	0.39904
						ykl075c∆ 3	2.51	0.175556	0.276357
	Comparison		Stats		p value	Replicates	Normalized BCAA	Replicates	Normalized BCAA	Replicates	Normalized BCAA	Replicates	Normalized BCAA
Figure 3f
	WT vs ykl075c∆		two-tailed turkey's multiple comparison test		0.00243	WT 1	56.6786	ykl075c∆ 1	53.9933	bat1∆ 1	27.6234	ykl075c∆bat1∆1	21.1016
	WT vs bat1∆				0.0009	WT 2	76.9453	ykl075c∆ 2	41.495	bat1∆ 2	34.9851	ykl075c∆bat1∆2	23.6105
	WT vs ykl075c∆ bat1∆				0.0005	WT 3	69.107	ykl075c∆ 3	38.1166	bat1∆ 3	21.3271	ykl075c∆bat1∆3	27.0057
	ykl075c∆ vs bat1∆				0.15	Mean	67.58	Mean	44.53	Mean	27.98	Mean	23.91
	ykl075c∆ vs ykl075c∆ bat1∆				0.0416
	bat1∆ vs ykl075c∆ bat1∆				0.91
	Comparison		Stats		adjusted p value	Mean 1	Mean 2	Mean Diff.	Max slope OD/hr				Max slope OD/hr
Figure 3h									DMSO Replicates	Tech Rep 1	Tech Rep 2	RR Replicates	Tech Rep 1	Tech Rep 2
	DMSO WT vs aan1∆		two-tailed turkey's multiple comparison test		0.849	0.19	0.1783	0.01165	WT 1	0.18215	0.1803	WT 1	0.10579	0.10204
	DMSO WT vs tor1∆				0.996	0.19	0.1917	-0.001765	WT 2	0.15654	0.17356	WT 2	0.14972	0.14382
	DMSO aan1∆ vs tor1∆				0.806	0.1783	0.1917	-0.01342	ykl075c∆ 1	0.18401	0.18956	ykl075c∆ 1	0.0010165	0.0060604
	RR WT vs aan1∆				0.521	0.1342	0.1584	-0.02424	ykl075c∆ 2	0.19936	0.19802	ykl075c∆ 2	0.15897	0.17003
	RR WT vs tor1∆				0.0019	0.1342	0.002751	0.1315	tor1∆ 1	0.19392	0.18921	tor1∆ 1	0.17038	0.16987
	RR aan1∆ vs tor1∆				0.0008	0.1584	0.002751	0.1557	tor1∆ 2	0.19777	0.19555	tor1∆ 2	0.0023016	0.0016239
										Normalized A.U.		Normalized A.U.		Normalized A.U.		Fold change		Fold change		Fold change
Figure 3i	Uncut Blots									WT 1	27087075	ykl075c∆ 1	22374436	tor1∆1	22411874	WT 1	1	ykl075c∆ 1	0.826019	tor1∆1	0.827401
										WT 2	15581670	ykl075c∆ 2	17479468	tor1∆2	9626092	WT 2	1	ykl075c∆ 2	1.1218	tor1∆2	0.617783
										WT 3	35045680	ykl075c∆ 3	29974848	tor1∆3	32109110	WT 3	1	ykl075c∆ 3	0.855308	tor1∆3	0.916207
										WT 4	26379837	ykl075c∆ 4	37552949	tor1∆4	22421966	WT 4	1	ykl075c∆ 4	1.42355	tor1∆4	0.849966
										WT 5	57902104	ykl075c∆ 5	43669121	tor1∆5	43378715	WT 5	1	ykl075c∆ 5	0.754189	tor1∆5	0.749173
Figure 3j	Comparison		Stats		adjusted p value	Mean rank 1	Mean rank 2	Mean rank diff.
	WT vs ykl075c∆		two-tailed dunn's multiple comparison test		0.7751	11	8.6	2.4
	WT vs tor1∆				0.035	11	4.4	6.6

## Sheet: Figure 4
Figure 4b	Comparison		Stats		p value	Mean rank 1	Mean rank 2	Mean rank diff.	Strains	Mean	Median	25% percentile	75% percentile	10% Percentile	90% Percentile
	WT vs. aan1∆		two-tailed non-parametric kruskal-wallis tests		5.16e-08	389.5	536.6	-147.1	WT	9.135	9	7	11	5	12.5
	WT vs bat1∆				9.5e-10	389.5	554.8	-165.3	aan1∆	10.57	11	8	12.25	7	14
	WT vs aan1∆ bat1∆				5.4e-11	389.5	561.7	-172.2	bat1∆	10.7	11	8	13	7	14
	aan1∆ vs bat1∆				>0.999	536.6	554.8	-18.2	aan1∆bat1∆	10.81	11	8.75	13	7	15
	aan1∆ vs aan1∆ bat1∆				>0.999	536.6	561.7	-25.07
	bat1∆ vs. aan1∆ bat1∆				>0.999	554.8	561.7	-6.872
Figure 4d	Comparison		Stats		p value	Strains	Mean	Median	25% percentile	75% percentile	10% Percentile	90% Percentile
	WTSC vs. WT-Leu		two-tailed non-parametric mann-whitney tests		5.88e-09	WTSC	9.535	9	8	11	7	12
	aan1∆SC vs. aan1∆-Leu				0.208	WT-Leu	10.44	10	9	11	8	13
						aan1∆SC	10.61	10	9	12	8.2	13
						aan1∆-Leu	10.44	10	9	11.5	8	12
Figure 4f	Comparison		Stats		p value	Strains	Slope	y-intercept	r^2
	WT vs aan1∆		One-tailed simple linear regression		0.0013	WT	0.3106	3.804	0.8903
	WT vs bat1∆				0.0363	aan1∆	0.1825	2.236	0.8915
	WT vs aan1∆ bat1∆				0.0199	bat1∆	0.4197	5.14	0.6444
	aan1∆ vs bat1∆				0.745	aan1∆bat1∆	0.3404	4.169	0.7354
	aan1∆ vs aan1∆ bat1∆				0.683
	bat1∆ vs aan1∆ bat1∆				0.987
	Comparison		Stats		p value	Mean rank 1	Mean rank 2	Mean rank diff.	Strains	Mean	Median	25% percentile	75% percentile	10% Percentile	90% Percentile
Figure 4h
	WT vs aan1∆		two-tailed non-parametric kruskal-wallis tests		<1.00E-15	515.4	1011	-496	WT-Leu	1.772	1.779	1.617	1.913	1.503	2.052
	WT vs bat1∆				<1.00E-15	515.4	1028	-512.8	aan1∆	1.997	1.996	1.869	2.13	1.734	2.256
	aan1∆ vs bat1∆				>0.999	1011	1028	-16.71	bat1∆	1.999	2.004	1.889	2.108	1.801	2.19

## Sheet: Supp Fig 1
Supp Fig 1a	Comparison		Stats		p value	Strains	Mean	Median
	Young vs Old WT actin width		two-tailed non-parametric Mann-Whitney test		1.75e-10	WT Young	0.2019	0.239
						WT Old	0.1717	0.2

## Sheet: Supp Fig 2
Supp Fig 2a	Comparison		Stats		p value	Mean rank 1	Mean rank 2	Mean rank diff.	Strains	Mean	Median	25% percentile	75% percentile	10% Percentile	90% Percentile
	WT vs ykl075c∆		two-tailed non-parametric kruskal-wallis test		<1.00E-15	203	374.2	-171.2	WT	9.047	9	8	10	8	10
	WT vs ykl075c∆YKL075C				>0.999	203	200.9	2.112	ykl075c∆	10.73	11	10	12	9	12
	ykl075c∆ vs ykl075c∆YKL075C				<1.00E-15	374.2	200.9	173.3	ykl075c∆YKL075C	9.024	9	8	9.5	8	10
Supp Fig 2e	Comparison		Stats		p value	Strain	Mean
	WT bud vs WT mother		two-tailed wilcoxon matched-pair test		6.05e-12	WT Bud	1.814
	ykl075c∆ bud vs ykl075c∆ mother				1.94e-09	WT Mother	1.75
						ykl075c∆ Bud	2.067
						ykl075c∆ Mother	2.015

## Sheet: Supp Fig 3
Supp Fig 3a	Uncropped blots
Supp Fig 3c	Comparison		Stats		p value	Strains	Mean	Median
	WT vs ykl075c∆		two-tailed non-parametric mann-whitney tests		<1.00E-15	WT	7.972	8
	WT vs ykl075c∆YKL075C-13Myc				0.845	ykl075c∆	8.919	9
	ykl075c∆ vs ykl075c∆YKL075C-13Myc				<1.00E-15	ykl075c∆YKL075C-13Myc	7.896	8

## Sheet: Supp Fig 4
Supp Fig 4b	Comparison		Stats		p value	Mean rank 1	Mean rank 2	Mean rank diff.	Strains	Mean	Median	25% percentile	75% percentile	10% Percentile	90% Percentile
	WT vs aan1∆		two-tailed non-parametric kruskal-wallis test		6.31e-06	152.7	252.8	-100.1	WT	5.885	6	5	7	4.9	7
	WT vs bat2∆				>0.999	152.7	142.9	9.766	aan1∆	6.857	7	6	7	6	8
	aan1∆ vs bat2∆				1.71e-07	252.8	142.9	109.8	bat2∆	5.807	6	5	6	4	7
	aan1∆ vs aan1∆bat2∆				>0.999	252.8	259.7	-6.932	aan1∆bat2∆	6.955	7	6	8	5	9
	bat2∆ vs aan1∆bat2∆				3.58e-08	142.9	259.7	-116.8
Supp Fig 4d	Comparison		Stats		p value	Strains	Mean	Median
	WT SC vs -Lys		two-tailed mann-whitney test		0.365	WT-SC	7.93	8
						WT-Lys	8.015	8
	Comparison		Stats		p value	Strains	Mean	Median
Supp Fig 4f	WT SC vs 10xLeu		two-tailed non-parametric kruskal-wallis test		<1.00E-15	WT-SC	450.8	448.8
	aan1∆ SC vs 10xLeu				<1.00E-15	WT-10xLeu	271.1	264.7
						aan1∆ - SC	549	532.7
						aan1∆ - 10xLeu	405.6	391.8
	Comparison		Stats		p value	Mean rank 1	Mean rank 2	Mean rank diff.	Strains	Mean	Median	25% percentile	75% percentile	10% Percentile	90% Percentile
Supp Fig 4h	aan1∆ SC vs 10xLeu Actin patches		two-tailed mann-whitney test		<1.00E-15	152.7	252.8	-100.1	aan1∆ - SC	0.4894	0	0	1	0	2
					<1.00E-15	152.7	142.9	9.766	aan1∆ - 10xLeu	3.765	4	2	5	1	7
Supp Fig 4i	Comparison		Stats		p value	Strains	Mean	Median
	WT Bud vs Mother		two-tailed wilcoxon matched-pair test		4.08e-09	WT Bud	1.796	1.804
	aan1∆ Bud vs Mother				<1.00E-15	WT Mother	1.747	1.752
	bat1∆ Bud vs Mother				2.72e-13	aan1∆ Bud	2.012	2.018
						aan1∆ Mother	1.945	1.94
						bat1∆ Bud	2.041	2.043
						bat1∆ Mother	2	2.005
